# Supplementary material for: Estimating Transmission Potential of H5N1 Viruses Among Humans in Egypt Using Phylogeny, Genetic Distance and Sampling Time Interval
Source: Front Microbiol. 2019 Dec 3;10:2765. doi: 10.3389/fmicb.2019.02765 (PMC6901801; doi:10.3389/fmicb.2019.02765)
Supplement: TABLE S2 — Sensitivity analysis of R0 against genetic distance, time difference, geographical distance. Lb and ub are the upper and lower bound of 95% confidence interval for the R0 estimate. [file Table_2.XLSX]

## Sheet: Table_S2
Genetic_dist	Time_diff	Geo_dist	num_seq	num_transmission	R0	lb	ub
0	0	0	60	0	0	0	0.031519
0	0	50	60	0	0	0	0.031519
0	0	100	60	0	0	0	0.031519
0	0	150	60	0	0	0	0.031519
0	0	200	60	0	0	0	0.031519
0	0	250	60	0	0	0	0.031519
0	0	300	60	0	0	0	0.031519
0	0	350	60	0	0	0	0.031519
0	0	400	60	0	0	0	0.031519
0	0	450	60	0	0	0	0.031519
0	0	500	60	0	0	0	0.031519
0	0	550	60	0	0	0	0.031519
0	0	600	60	0	0	0	0.031519
0	0	650	60	0	0	0	0.031519
0	0	700	60	0	0	0	0.031519
0	0	750	60	0	0	0	0.031519
0	0	800	60	0	0	0	0.031519
0	6	0	60	0	0	0	0.031519
0	6	50	60	0	0	0	0.031519
0	6	100	60	0	0	0	0.031519
0	6	150	60	0	0	0	0.031519
0	6	200	60	0	0	0	0.031519
0	6	250	60	0	0	0	0.031519
0	6	300	60	0	0	0	0.031519
0	6	350	60	0	0	0	0.031519
0	6	400	60	0	0	0	0.031519
0	6	450	60	0	0	0	0.031519
0	6	500	60	0	0	0	0.031519
0	6	550	60	0	0	0	0.031519
0	6	600	60	0	0	0	0.031519
0	6	650	60	0	0	0	0.031519
0	6	700	60	0	0	0	0.031519
0	6	750	60	0	0	0	0.031519
0	6	800	60	0	0	0	0.031519
0	12	0	60	0	0	0	0.031519
0	12	50	60	0	0	0	0.031519
0	12	100	60	0	0	0	0.031519
0	12	150	60	0	0	0	0.031519
0	12	200	60	0	0	0	0.031519
0	12	250	60	0	0	0	0.031519
0	12	300	60	0	0	0	0.031519
0	12	350	60	0	0	0	0.031519
0	12	400	60	0	0	0	0.031519
0	12	450	60	0	0	0	0.031519
0	12	500	60	0	0	0	0.031519
0	12	550	60	0	0	0	0.031519
0	12	600	60	0	0	0	0.031519
0	12	650	60	0	0	0	0.031519
0	12	700	60	0	0	0	0.031519
0	12	750	60	0	0	0	0.031519
0	12	800	60	0	0	0	0.031519
0	18	0	60	0	0	0	0.031519
0	18	50	60	0	0	0	0.031519
0	18	100	60	0	0	0	0.031519
0	18	150	60	0	0	0	0.031519
0	18	200	60	0	0	0	0.031519
0	18	250	60	0	0	0	0.031519
0	18	300	60	0	0	0	0.031519
0	18	350	60	0	0	0	0.031519
0	18	400	60	0	0	0	0.031519
0	18	450	60	0	0	0	0.031519
0	18	500	60	0	0	0	0.031519
0	18	550	60	0	0	0	0.031519
0	18	600	60	0	0	0	0.031519
0	18	650	60	0	0	0	0.031519
0	18	700	60	0	0	0	0.031519
0	18	750	60	0	0	0	0.031519
0	18	800	60	0	0	0	0.031519
0	24	0	60	0	0	0	0.031519
0	24	50	60	0	0	0	0.031519
0	24	100	60	0	0	0	0.031519
0	24	150	60	0	0	0	0.031519
0	24	200	60	0	0	0	0.031519
0	24	250	60	0	0	0	0.031519
0	24	300	60	0	0	0	0.031519
0	24	350	60	0	0	0	0.031519
0	24	400	60	0	0	0	0.031519
0	24	450	60	0	0	0	0.031519
0	24	500	60	0	0	0	0.031519
0	24	550	60	0	0	0	0.031519
0	24	600	60	0	0	0	0.031519
0	24	650	60	0	0	0	0.031519
0	24	700	60	0	0	0	0.031519
0	24	750	60	0	0	0	0.031519
0	24	800	60	0	0	0	0.031519
0	30	0	60	0	0	0	0.031519
0	30	50	60	0	0	0	0.031519
0	30	100	60	0	0	0	0.031519
0	30	150	60	0	0	0	0.031519
0	30	200	60	0	0	0	0.031519
0	30	250	60	0	0	0	0.031519
0	30	300	60	0	0	0	0.031519
0	30	350	60	0	0	0	0.031519
0	30	400	60	0	0	0	0.031519
0	30	450	60	0	0	0	0.031519
0	30	500	60	0	0	0	0.031519
0	30	550	60	0	0	0	0.031519
0	30	600	60	0	0	0	0.031519
0	30	650	60	0	0	0	0.031519
0	30	700	60	0	0	0	0.031519
0	30	750	60	0	0	0	0.031519
0	30	800	60	0	0	0	0.031519
0	36	0	60	0	0	0	0.031519
0	36	50	60	0	0	0	0.031519
0	36	100	60	0	0	0	0.031519
0	36	150	60	0	0	0	0.031519
0	36	200	60	0	0	0	0.031519
0	36	250	60	0	0	0	0.031519
0	36	300	60	0	0	0	0.031519
0	36	350	60	0	0	0	0.031519
0	36	400	60	0	0	0	0.031519
0	36	450	60	0	0	0	0.031519
0	36	500	60	0	0	0	0.031519
0	36	550	60	0	0	0	0.031519
0	36	600	60	0	0	0	0.031519
0	36	650	60	0	0	0	0.031519
0	36	700	60	0	0	0	0.031519
0	36	750	60	0	0	0	0.031519
0	36	800	60	0	0	0	0.031519
0	42	0	60	0	0	0	0.031519
0	42	50	60	0	0	0	0.031519
0	42	100	60	0	0	0	0.031519
0	42	150	60	0	0	0	0.031519
0	42	200	60	0	0	0	0.031519
0	42	250	60	0	0	0	0.031519
0	42	300	60	0	0	0	0.031519
0	42	350	60	0	0	0	0.031519
0	42	400	60	0	0	0	0.031519
0	42	450	60	0	0	0	0.031519
0	42	500	60	0	0	0	0.031519
0	42	550	60	0	0	0	0.031519
0	42	600	60	0	0	0	0.031519
0	42	650	60	0	0	0	0.031519
0	42	700	60	0	0	0	0.031519
0	42	750	60	0	0	0	0.031519
0	42	800	60	0	0	0	0.031519
0	48	0	60	0	0	0	0.031519
0	48	50	60	0	0	0	0.031519
0	48	100	60	0	0	0	0.031519
0	48	150	60	0	0	0	0.031519
0	48	200	60	0	0	0	0.031519
0	48	250	60	0	0	0	0.031519
0	48	300	60	0	0	0	0.031519
0	48	350	60	0	0	0	0.031519
0	48	400	60	0	0	0	0.031519
0	48	450	60	0	0	0	0.031519
0	48	500	60	0	0	0	0.031519
0	48	550	60	0	0	0	0.031519
0	48	600	60	0	0	0	0.031519
0	48	650	60	0	0	0	0.031519
0	48	700	60	0	0	0	0.031519
0	48	750	60	0	0	0	0.031519
0	48	800	60	0	0	0	0.031519
0	54	0	60	0	0	0	0.031519
0	54	50	60	0	0	0	0.031519
0	54	100	60	0	0	0	0.031519
0	54	150	60	0	0	0	0.031519
0	54	200	60	0	0	0	0.031519
0	54	250	60	0	0	0	0.031519
0	54	300	60	0	0	0	0.031519
0	54	350	60	0	0	0	0.031519
0	54	400	60	0	0	0	0.031519
0	54	450	60	0	0	0	0.031519
0	54	500	60	0	0	0	0.031519
0	54	550	60	0	0	0	0.031519
0	54	600	60	0	0	0	0.031519
0	54	650	60	0	0	0	0.031519
0	54	700	60	0	0	0	0.031519
0	54	750	60	0	0	0	0.031519
0	54	800	60	0	0	0	0.031519
0	60	0	60	0	0	0	0.031519
0	60	50	60	0	0	0	0.031519
0	60	100	60	0	0	0	0.031519
0	60	150	60	0	0	0	0.031519
0	60	200	60	0	0	0	0.031519
0	60	250	60	0	0	0	0.031519
0	60	300	60	0	0	0	0.031519
0	60	350	60	0	0	0	0.031519
0	60	400	60	0	0	0	0.031519
0	60	450	60	0	0	0	0.031519
0	60	500	60	0	0	0	0.031519
0	60	550	60	0	0	0	0.031519
0	60	600	60	0	0	0	0.031519
0	60	650	60	0	0	0	0.031519
0	60	700	60	0	0	0	0.031519
0	60	750	60	0	0	0	0.031519
0	60	800	60	0	0	0	0.031519
0.001	0	0	60	0	0	0	0.031519
0.001	0	50	60	0	0	0	0.031519
0.001	0	100	60	0	0	0	0.031519
0.001	0	150	60	0	0	0	0.031519
0.001	0	200	60	0	0	0	0.031519
0.001	0	250	60	0	0	0	0.031519
0.001	0	300	60	0	0	0	0.031519
0.001	0	350	60	0	0	0	0.031519
0.001	0	400	60	0	0	0	0.031519
0.001	0	450	60	0	0	0	0.031519
0.001	0	500	60	0	0	0	0.031519
0.001	0	550	60	0	0	0	0.031519
0.001	0	600	60	0	0	0	0.031519
0.001	0	650	60	0	0	0	0.031519
0.001	0	700	60	0	0	0	0.031519
0.001	0	750	60	0	0	0	0.031519
0.001	0	800	60	0	0	0	0.031519
0.001	6	0	60	0	0	0	0.031519
0.001	6	50	60	0	0	0	0.031519
0.001	6	100	60	0	0	0	0.031519
0.001	6	150	60	0	0	0	0.031519
0.001	6	200	60	0	0	0	0.031519
0.001	6	250	60	0	0	0	0.031519
0.001	6	300	60	0	0	0	0.031519
0.001	6	350	60	0	0	0	0.031519
0.001	6	400	60	0	0	0	0.031519
0.001	6	450	60	0	0	0	0.031519
0.001	6	500	60	0	0	0	0.031519
0.001	6	550	60	0	0	0	0.031519
0.001	6	600	60	0	0	0	0.031519
0.001	6	650	60	0	0	0	0.031519
0.001	6	700	60	0	0	0	0.031519
0.001	6	750	60	0	0	0	0.031519
0.001	6	800	60	0	0	0	0.031519
0.001	12	0	60	0	0	0	0.031519
0.001	12	50	60	0	0	0	0.031519
0.001	12	100	60	0	0	0	0.031519
0.001	12	150	60	0	0	0	0.031519
0.001	12	200	60	0	0	0	0.031519
0.001	12	250	60	0	0	0	0.031519
0.001	12	300	60	0	0	0	0.031519
0.001	12	350	60	0	0	0	0.031519
0.001	12	400	60	0	0	0	0.031519
0.001	12	450	60	0	0	0	0.031519
0.001	12	500	60	0	0	0	0.031519
0.001	12	550	60	0	0	0	0.031519
0.001	12	600	60	0	0	0	0.031519
0.001	12	650	60	0	0	0	0.031519
0.001	12	700	60	0	0	0	0.031519
0.001	12	750	60	0	0	0	0.031519
0.001	12	800	60	0	0	0	0.031519
0.001	18	0	60	0	0	0	0.031519
0.001	18	50	60	0	0	0	0.031519
0.001	18	100	60	0	0	0	0.031519
0.001	18	150	60	0	0	0	0.031519
0.001	18	200	60	0	0	0	0.031519
0.001	18	250	60	0	0	0	0.031519
0.001	18	300	60	0	0	0	0.031519
0.001	18	350	60	0	0	0	0.031519
0.001	18	400	60	0	0	0	0.031519
0.001	18	450	60	0	0	0	0.031519
0.001	18	500	60	0	0	0	0.031519
0.001	18	550	60	0	0	0	0.031519
0.001	18	600	60	0	0	0	0.031519
0.001	18	650	60	0	0	0	0.031519
0.001	18	700	60	0	0	0	0.031519
0.001	18	750	60	0	0	0	0.031519
0.001	18	800	60	0	0	0	0.031519
0.001	24	0	60	0	0	0	0.031519
0.001	24	50	60	0	0	0	0.031519
0.001	24	100	60	0	0	0	0.031519
0.001	24	150	60	0	0	0	0.031519
0.001	24	200	60	0	0	0	0.031519
0.001	24	250	60	0	0	0	0.031519
0.001	24	300	60	0	0	0	0.031519
0.001	24	350	60	0	0	0	0.031519
0.001	24	400	60	0	0	0	0.031519
0.001	24	450	60	0	0	0	0.031519
0.001	24	500	60	0	0	0	0.031519
0.001	24	550	60	0	0	0	0.031519
0.001	24	600	60	0	0	0	0.031519
0.001	24	650	60	0	0	0	0.031519
0.001	24	700	60	0	0	0	0.031519
0.001	24	750	60	0	0	0	0.031519
0.001	24	800	60	0	0	0	0.031519
0.001	30	0	60	0	0	0	0.031519
0.001	30	50	60	1	0.0166667	0.000974816	0.0712987
0.001	30	100	60	1	0.0166667	0.000974816	0.0712987
0.001	30	150	60	1	0.0166667	0.000974816	0.0712987
0.001	30	200	60	1	0.0166667	0.000974816	0.0712987
0.001	30	250	60	1	0.0166667	0.000974816	0.0712987
0.001	30	300	60	1	0.0166667	0.000974816	0.0712987
0.001	30	350	60	1	0.0166667	0.000974816	0.0712987
0.001	30	400	60	1	0.0166667	0.000974816	0.0712987
0.001	30	450	60	1	0.0166667	0.000974816	0.0712987
0.001	30	500	60	1	0.0166667	0.000974816	0.0712987
0.001	30	550	60	1	0.0166667	0.000974816	0.0712987
0.001	30	600	60	1	0.0166667	0.000974816	0.0712987
0.001	30	650	60	1	0.0166667	0.000974816	0.0712987
0.001	30	700	60	1	0.0166667	0.000974816	0.0712987
0.001	30	750	60	1	0.0166667	0.000974816	0.0712987
0.001	30	800	60	1	0.0166667	0.000974816	0.0712987
0.001	36	0	60	0	0	0	0.031519
0.001	36	50	60	1	0.0166667	0.000974816	0.0712987
0.001	36	100	60	1	0.0166667	0.000974816	0.0712987
0.001	36	150	60	1	0.0166667	0.000974816	0.0712987
0.001	36	200	60	1	0.0166667	0.000974816	0.0712987
0.001	36	250	60	1	0.0166667	0.000974816	0.0712987
0.001	36	300	60	1	0.0166667	0.000974816	0.0712987
0.001	36	350	60	1	0.0166667	0.000974816	0.0712987
0.001	36	400	60	1	0.0166667	0.000974816	0.0712987
0.001	36	450	60	1	0.0166667	0.000974816	0.0712987
0.001	36	500	60	1	0.0166667	0.000974816	0.0712987
0.001	36	550	60	1	0.0166667	0.000974816	0.0712987
0.001	36	600	60	1	0.0166667	0.000974816	0.0712987
0.001	36	650	60	1	0.0166667	0.000974816	0.0712987
0.001	36	700	60	1	0.0166667	0.000974816	0.0712987
0.001	36	750	60	1	0.0166667	0.000974816	0.0712987
0.001	36	800	60	1	0.0166667	0.000974816	0.0712987
0.001	42	0	60	0	0	0	0.031519
0.001	42	50	60	1	0.0166667	0.000974816	0.0712987
0.001	42	100	60	1	0.0166667	0.000974816	0.0712987
0.001	42	150	60	1	0.0166667	0.000974816	0.0712987
0.001	42	200	60	1	0.0166667	0.000974816	0.0712987
0.001	42	250	60	1	0.0166667	0.000974816	0.0712987
0.001	42	300	60	1	0.0166667	0.000974816	0.0712987
0.001	42	350	60	1	0.0166667	0.000974816	0.0712987
0.001	42	400	60	1	0.0166667	0.000974816	0.0712987
0.001	42	450	60	1	0.0166667	0.000974816	0.0712987
0.001	42	500	60	1	0.0166667	0.000974816	0.0712987
0.001	42	550	60	1	0.0166667	0.000974816	0.0712987
0.001	42	600	60	1	0.0166667	0.000974816	0.0712987
0.001	42	650	60	1	0.0166667	0.000974816	0.0712987
0.001	42	700	60	1	0.0166667	0.000974816	0.0712987
0.001	42	750	60	1	0.0166667	0.000974816	0.0712987
0.001	42	800	60	1	0.0166667	0.000974816	0.0712987
0.001	48	0	60	0	0	0	0.031519
0.001	48	50	60	1	0.0166667	0.000974816	0.0712987
0.001	48	100	60	2	0.0333333	0.00562309	0.0993811
0.001	48	150	60	2	0.0333333	0.00562309	0.0993811
0.001	48	200	60	2	0.0333333	0.00562309	0.0993811
0.001	48	250	60	2	0.0333333	0.00562309	0.0993811
0.001	48	300	60	2	0.0333333	0.00562309	0.0993811
0.001	48	350	60	2	0.0333333	0.00562309	0.0993811
0.001	48	400	60	2	0.0333333	0.00562309	0.0993811
0.001	48	450	60	2	0.0333333	0.00562309	0.0993811
0.001	48	500	60	2	0.0333333	0.00562309	0.0993811
0.001	48	550	60	2	0.0333333	0.00562309	0.0993811
0.001	48	600	60	2	0.0333333	0.00562309	0.0993811
0.001	48	650	60	2	0.0333333	0.00562309	0.0993811
0.001	48	700	60	2	0.0333333	0.00562309	0.0993811
0.001	48	750	60	2	0.0333333	0.00562309	0.0993811
0.001	48	800	60	2	0.0333333	0.00562309	0.0993811
0.001	54	0	60	0	0	0	0.031519
0.001	54	50	60	1	0.0166667	0.000974816	0.0712987
0.001	54	100	60	2	0.0333333	0.00562309	0.0993811
0.001	54	150	60	2	0.0333333	0.00562309	0.0993811
0.001	54	200	60	2	0.0333333	0.00562309	0.0993811
0.001	54	250	60	3	0.05	0.0126792	0.124544
0.001	54	300	60	3	0.05	0.0126792	0.124544
0.001	54	350	60	3	0.05	0.0126792	0.124544
0.001	54	400	60	3	0.05	0.0126792	0.124544
0.001	54	450	60	3	0.05	0.0126792	0.124544
0.001	54	500	60	3	0.05	0.0126792	0.124544
0.001	54	550	60	3	0.05	0.0126792	0.124544
0.001	54	600	60	3	0.05	0.0126792	0.124544
0.001	54	650	60	3	0.05	0.0126792	0.124544
0.001	54	700	60	3	0.05	0.0126792	0.124544
0.001	54	750	60	3	0.05	0.0126792	0.124544
0.001	54	800	60	3	0.05	0.0126792	0.124544
0.001	60	0	60	0	0	0	0.031519
0.001	60	50	60	1	0.0166667	0.000974816	0.0712987
0.001	60	100	60	2	0.0333333	0.00562309	0.0993811
0.001	60	150	60	2	0.0333333	0.00562309	0.0993811
0.001	60	200	60	2	0.0333333	0.00562309	0.0993811
0.001	60	250	60	3	0.05	0.0126792	0.124544
0.001	60	300	60	3	0.05	0.0126792	0.124544
0.001	60	350	60	3	0.05	0.0126792	0.124544
0.001	60	400	60	3	0.05	0.0126792	0.124544
0.001	60	450	60	3	0.05	0.0126792	0.124544
0.001	60	500	60	3	0.05	0.0126792	0.124544
0.001	60	550	60	3	0.05	0.0126792	0.124544
0.001	60	600	60	3	0.05	0.0126792	0.124544
0.001	60	650	60	3	0.05	0.0126792	0.124544
0.001	60	700	60	3	0.05	0.0126792	0.124544
0.001	60	750	60	3	0.05	0.0126792	0.124544
0.001	60	800	60	3	0.05	0.0126792	0.124544
0.002	0	0	60	0	0	0	0.031519
0.002	0	50	60	0	0	0	0.031519
0.002	0	100	60	0	0	0	0.031519
0.002	0	150	60	0	0	0	0.031519
0.002	0	200	60	0	0	0	0.031519
0.002	0	250	60	0	0	0	0.031519
0.002	0	300	60	0	0	0	0.031519
0.002	0	350	60	0	0	0	0.031519
0.002	0	400	60	0	0	0	0.031519
0.002	0	450	60	0	0	0	0.031519
0.002	0	500	60	0	0	0	0.031519
0.002	0	550	60	0	0	0	0.031519
0.002	0	600	60	0	0	0	0.031519
0.002	0	650	60	0	0	0	0.031519
0.002	0	700	60	0	0	0	0.031519
0.002	0	750	60	0	0	0	0.031519
0.002	0	800	60	0	0	0	0.031519
0.002	6	0	60	0	0	0	0.031519
0.002	6	50	60	0	0	0	0.031519
0.002	6	100	60	2	0.0333333	0.00562309	0.0993811
0.002	6	150	60	2	0.0333333	0.00562309	0.0993811
0.002	6	200	60	2	0.0333333	0.00562309	0.0993811
0.002	6	250	60	3	0.05	0.0126792	0.124544
0.002	6	300	60	3	0.05	0.0126792	0.124544
0.002	6	350	60	3	0.05	0.0126792	0.124544
0.002	6	400	60	3	0.05	0.0126792	0.124544
0.002	6	450	60	3	0.05	0.0126792	0.124544
0.002	6	500	60	3	0.05	0.0126792	0.124544
0.002	6	550	60	3	0.05	0.0126792	0.124544
0.002	6	600	60	3	0.05	0.0126792	0.124544
0.002	6	650	60	3	0.05	0.0126792	0.124544
0.002	6	700	60	3	0.05	0.0126792	0.124544
0.002	6	750	60	3	0.05	0.0126792	0.124544
0.002	6	800	60	3	0.05	0.0126792	0.124544
0.002	12	0	60	0	0	0	0.031519
0.002	12	50	60	0	0	0	0.031519
0.002	12	100	60	3	0.05	0.0126792	0.124544
0.002	12	150	60	3	0.05	0.0126792	0.124544
0.002	12	200	60	3	0.05	0.0126792	0.124544
0.002	12	250	60	4	0.0666667	0.0211906	0.148106
0.002	12	300	60	4	0.0666667	0.0211906	0.148106
0.002	12	350	60	4	0.0666667	0.0211906	0.148106
0.002	12	400	60	4	0.0666667	0.0211906	0.148106
0.002	12	450	60	4	0.0666667	0.0211906	0.148106
0.002	12	500	60	4	0.0666667	0.0211906	0.148106
0.002	12	550	60	4	0.0666667	0.0211906	0.148106
0.002	12	600	60	4	0.0666667	0.0211906	0.148106
0.002	12	650	60	4	0.0666667	0.0211906	0.148106
0.002	12	700	60	4	0.0666667	0.0211906	0.148106
0.002	12	750	60	4	0.0666667	0.0211906	0.148106
0.002	12	800	60	4	0.0666667	0.0211906	0.148106
0.002	18	0	60	0	0	0	0.031519
0.002	18	50	60	0	0	0	0.031519
0.002	18	100	60	3	0.05	0.0126792	0.124544
0.002	18	150	60	3	0.05	0.0126792	0.124544
0.002	18	200	60	3	0.05	0.0126792	0.124544
0.002	18	250	60	4	0.0666667	0.0211906	0.148106
0.002	18	300	60	4	0.0666667	0.0211906	0.148106
0.002	18	350	60	4	0.0666667	0.0211906	0.148106
0.002	18	400	60	4	0.0666667	0.0211906	0.148106
0.002	18	450	60	4	0.0666667	0.0211906	0.148106
0.002	18	500	60	4	0.0666667	0.0211906	0.148106
0.002	18	550	60	4	0.0666667	0.0211906	0.148106
0.002	18	600	60	4	0.0666667	0.0211906	0.148106
0.002	18	650	60	4	0.0666667	0.0211906	0.148106
0.002	18	700	60	4	0.0666667	0.0211906	0.148106
0.002	18	750	60	4	0.0666667	0.0211906	0.148106
0.002	18	800	60	4	0.0666667	0.0211906	0.148106
0.002	24	0	60	0	0	0	0.031519
0.002	24	50	60	0	0	0	0.031519
0.002	24	100	60	4	0.0666667	0.0211906	0.148106
0.002	24	150	60	4	0.0666667	0.0211906	0.148106
0.002	24	200	60	4	0.0666667	0.0211906	0.148106
0.002	24	250	60	5	0.0833333	0.0307372	0.1706
0.002	24	300	60	5	0.0833333	0.0307372	0.1706
0.002	24	350	60	5	0.0833333	0.0307372	0.1706
0.002	24	400	60	6	0.1	0.0410198	0.192306
0.002	24	450	60	6	0.1	0.0410198	0.192306
0.002	24	500	60	6	0.1	0.0410198	0.192306
0.002	24	550	60	6	0.1	0.0410198	0.192306
0.002	24	600	60	6	0.1	0.0410198	0.192306
0.002	24	650	60	6	0.1	0.0410198	0.192306
0.002	24	700	60	6	0.1	0.0410198	0.192306
0.002	24	750	60	6	0.1	0.0410198	0.192306
0.002	24	800	60	6	0.1	0.0410198	0.192306
0.002	30	0	60	0	0	0	0.031519
0.002	30	50	60	2	0.0333333	0.00562309	0.0993811
0.002	30	100	60	6	0.1	0.0410198	0.192306
0.002	30	150	60	6	0.1	0.0410198	0.192306
0.002	30	200	60	6	0.1	0.0410198	0.192306
0.002	30	250	60	7	0.116667	0.0519269	0.213393
0.002	30	300	60	7	0.116667	0.0519269	0.213393
0.002	30	350	60	7	0.116667	0.0519269	0.213393
0.002	30	400	60	8	0.133333	0.0632829	0.233974
0.002	30	450	60	8	0.133333	0.0632829	0.233974
0.002	30	500	60	8	0.133333	0.0632829	0.233974
0.002	30	550	60	8	0.133333	0.0632829	0.233974
0.002	30	600	60	8	0.133333	0.0632829	0.233974
0.002	30	650	60	8	0.133333	0.0632829	0.233974
0.002	30	700	60	8	0.133333	0.0632829	0.233974
0.002	30	750	60	8	0.133333	0.0632829	0.233974
0.002	30	800	60	8	0.133333	0.0632829	0.233974
0.002	36	0	60	0	0	0	0.031519
0.002	36	50	60	2	0.0333333	0.00562309	0.0993811
0.002	36	100	60	6	0.1	0.0410198	0.192306
0.002	36	150	60	6	0.1	0.0410198	0.192306
0.002	36	200	60	6	0.1	0.0410198	0.192306
0.002	36	250	60	7	0.116667	0.0519269	0.213393
0.002	36	300	60	7	0.116667	0.0519269	0.213393
0.002	36	350	60	7	0.116667	0.0519269	0.213393
0.002	36	400	60	8	0.133333	0.0632829	0.233974
0.002	36	450	60	8	0.133333	0.0632829	0.233974
0.002	36	500	60	8	0.133333	0.0632829	0.233974
0.002	36	550	60	8	0.133333	0.0632829	0.233974
0.002	36	600	60	8	0.133333	0.0632829	0.233974
0.002	36	650	60	8	0.133333	0.0632829	0.233974
0.002	36	700	60	8	0.133333	0.0632829	0.233974
0.002	36	750	60	8	0.133333	0.0632829	0.233974
0.002	36	800	60	8	0.133333	0.0632829	0.233974
0.002	42	0	60	0	0	0	0.031519
0.002	42	50	60	2	0.0333333	0.00562309	0.0993811
0.002	42	100	60	7	0.116667	0.0519269	0.213393
0.002	42	150	60	7	0.116667	0.0519269	0.213393
0.002	42	200	60	7	0.116667	0.0519269	0.213393
0.002	42	250	60	8	0.133333	0.0632829	0.233974
0.002	42	300	60	8	0.133333	0.0632829	0.233974
0.002	42	350	60	8	0.133333	0.0632829	0.233974
0.002	42	400	60	9	0.15	0.0750912	0.254127
0.002	42	450	60	9	0.15	0.0750912	0.254127
0.002	42	500	60	9	0.15	0.0750912	0.254127
0.002	42	550	60	9	0.15	0.0750912	0.254127
0.002	42	600	60	9	0.15	0.0750912	0.254127
0.002	42	650	60	9	0.15	0.0750912	0.254127
0.002	42	700	60	9	0.15	0.0750912	0.254127
0.002	42	750	60	9	0.15	0.0750912	0.254127
0.002	42	800	60	9	0.15	0.0750912	0.254127
0.002	48	0	60	0	0	0	0.031519
0.002	48	50	60	2	0.0333333	0.00562309	0.0993811
0.002	48	100	60	8	0.133333	0.0632829	0.233974
0.002	48	150	60	8	0.133333	0.0632829	0.233974
0.002	48	200	60	8	0.133333	0.0632829	0.233974
0.002	48	250	60	9	0.15	0.0750912	0.254127
0.002	48	300	60	9	0.15	0.0750912	0.254127
0.002	48	350	60	9	0.15	0.0750912	0.254127
0.002	48	400	60	10	0.166667	0.087274	0.27391
0.002	48	450	60	10	0.166667	0.087274	0.27391
0.002	48	500	60	10	0.166667	0.087274	0.27391
0.002	48	550	60	10	0.166667	0.087274	0.27391
0.002	48	600	60	10	0.166667	0.087274	0.27391
0.002	48	650	60	10	0.166667	0.087274	0.27391
0.002	48	700	60	10	0.166667	0.087274	0.27391
0.002	48	750	60	10	0.166667	0.087274	0.27391
0.002	48	800	60	10	0.166667	0.087274	0.27391
0.002	54	0	60	0	0	0	0.031519
0.002	54	50	60	2	0.0333333	0.00562309	0.0993811
0.002	54	100	60	8	0.133333	0.0632829	0.233974
0.002	54	150	60	8	0.133333	0.0632829	0.233974
0.002	54	200	60	8	0.133333	0.0632829	0.233974
0.002	54	250	60	9	0.15	0.0750912	0.254127
0.002	54	300	60	9	0.15	0.0750912	0.254127
0.002	54	350	60	9	0.15	0.0750912	0.254127
0.002	54	400	60	10	0.166667	0.087274	0.27391
0.002	54	450	60	10	0.166667	0.087274	0.27391
0.002	54	500	60	10	0.166667	0.087274	0.27391
0.002	54	550	60	10	0.166667	0.087274	0.27391
0.002	54	600	60	10	0.166667	0.087274	0.27391
0.002	54	650	60	10	0.166667	0.087274	0.27391
0.002	54	700	60	10	0.166667	0.087274	0.27391
0.002	54	750	60	10	0.166667	0.087274	0.27391
0.002	54	800	60	10	0.166667	0.087274	0.27391
0.002	60	0	60	0	0	0	0.031519
0.002	60	50	60	2	0.0333333	0.00562309	0.0993811
0.002	60	100	60	9	0.15	0.0750912	0.254127
0.002	60	150	60	9	0.15	0.0750912	0.254127
0.002	60	200	60	9	0.15	0.0750912	0.254127
0.002	60	250	60	10	0.166667	0.087274	0.27391
0.002	60	300	60	10	0.166667	0.087274	0.27391
0.002	60	350	60	10	0.166667	0.087274	0.27391
0.002	60	400	60	11	0.183333	0.099757	0.293367
0.002	60	450	60	11	0.183333	0.099757	0.293367
0.002	60	500	60	11	0.183333	0.099757	0.293367
0.002	60	550	60	11	0.183333	0.099757	0.293367
0.002	60	600	60	11	0.183333	0.099757	0.293367
0.002	60	650	60	11	0.183333	0.099757	0.293367
0.002	60	700	60	11	0.183333	0.099757	0.293367
0.002	60	750	60	11	0.183333	0.099757	0.293367
0.002	60	800	60	11	0.183333	0.099757	0.293367
0.003	0	0	60	0	0	0	0.031519
0.003	0	50	60	0	0	0	0.031519
0.003	0	100	60	0	0	0	0.031519
0.003	0	150	60	0	0	0	0.031519
0.003	0	200	60	0	0	0	0.031519
0.003	0	250	60	0	0	0	0.031519
0.003	0	300	60	0	0	0	0.031519
0.003	0	350	60	0	0	0	0.031519
0.003	0	400	60	0	0	0	0.031519
0.003	0	450	60	0	0	0	0.031519
0.003	0	500	60	0	0	0	0.031519
0.003	0	550	60	0	0	0	0.031519
0.003	0	600	60	0	0	0	0.031519
0.003	0	650	60	0	0	0	0.031519
0.003	0	700	60	0	0	0	0.031519
0.003	0	750	60	0	0	0	0.031519
0.003	0	800	60	0	0	0	0.031519
0.003	6	0	60	0	0	0	0.031519
0.003	6	50	60	0	0	0	0.031519
0.003	6	100	60	4	0.0666667	0.0211906	0.148106
0.003	6	150	60	6	0.1	0.0410198	0.192306
0.003	6	200	60	6	0.1	0.0410198	0.192306
0.003	6	250	60	7	0.116667	0.0519269	0.213393
0.003	6	300	60	7	0.116667	0.0519269	0.213393
0.003	6	350	60	7	0.116667	0.0519269	0.213393
0.003	6	400	60	7	0.116667	0.0519269	0.213393
0.003	6	450	60	7	0.116667	0.0519269	0.213393
0.003	6	500	60	7	0.116667	0.0519269	0.213393
0.003	6	550	60	7	0.116667	0.0519269	0.213393
0.003	6	600	60	7	0.116667	0.0519269	0.213393
0.003	6	650	60	7	0.116667	0.0519269	0.213393
0.003	6	700	60	7	0.116667	0.0519269	0.213393
0.003	6	750	60	7	0.116667	0.0519269	0.213393
0.003	6	800	60	7	0.116667	0.0519269	0.213393
0.003	12	0	60	1	0.0166667	0.000974816	0.0712987
0.003	12	50	60	1	0.0166667	0.000974816	0.0712987
0.003	12	100	60	6	0.1	0.0410198	0.192306
0.003	12	150	60	9	0.15	0.0750912	0.254127
0.003	12	200	60	9	0.15	0.0750912	0.254127
0.003	12	250	60	9	0.15	0.0750912	0.254127
0.003	12	300	60	9	0.15	0.0750912	0.254127
0.003	12	350	60	9	0.15	0.0750912	0.254127
0.003	12	400	60	9	0.15	0.0750912	0.254127
0.003	12	450	60	9	0.15	0.0750912	0.254127
0.003	12	500	60	9	0.15	0.0750912	0.254127
0.003	12	550	60	9	0.15	0.0750912	0.254127
0.003	12	600	60	9	0.15	0.0750912	0.254127
0.003	12	650	60	9	0.15	0.0750912	0.254127
0.003	12	700	60	9	0.15	0.0750912	0.254127
0.003	12	750	60	9	0.15	0.0750912	0.254127
0.003	12	800	60	9	0.15	0.0750912	0.254127
0.003	18	0	60	3	0.05	0.0126792	0.124544
0.003	18	50	60	3	0.05	0.0126792	0.124544
0.003	18	100	60	8	0.133333	0.0632829	0.233974
0.003	18	150	60	11	0.183333	0.099757	0.293367
0.003	18	200	60	11	0.183333	0.099757	0.293367
0.003	18	250	60	11	0.183333	0.099757	0.293367
0.003	18	300	60	11	0.183333	0.099757	0.293367
0.003	18	350	60	11	0.183333	0.099757	0.293367
0.003	18	400	60	11	0.183333	0.099757	0.293367
0.003	18	450	60	11	0.183333	0.099757	0.293367
0.003	18	500	60	11	0.183333	0.099757	0.293367
0.003	18	550	60	11	0.183333	0.099757	0.293367
0.003	18	600	60	11	0.183333	0.099757	0.293367
0.003	18	650	60	11	0.183333	0.099757	0.293367
0.003	18	700	60	11	0.183333	0.099757	0.293367
0.003	18	750	60	11	0.183333	0.099757	0.293367
0.003	18	800	60	11	0.183333	0.099757	0.293367
0.003	24	0	60	3	0.05	0.0126792	0.124544
0.003	24	50	60	3	0.05	0.0126792	0.124544
0.003	24	100	60	9	0.15	0.0750912	0.254127
0.003	24	150	60	13	0.216667	0.12559	0.331433
0.003	24	200	60	13	0.216667	0.12559	0.331433
0.003	24	250	60	13	0.216667	0.12559	0.331433
0.003	24	300	60	13	0.216667	0.12559	0.331433
0.003	24	350	60	13	0.216667	0.12559	0.331433
0.003	24	400	60	14	0.233333	0.138882	0.350092
0.003	24	450	60	14	0.233333	0.138882	0.350092
0.003	24	500	60	14	0.233333	0.138882	0.350092
0.003	24	550	60	14	0.233333	0.138882	0.350092
0.003	24	600	60	14	0.233333	0.138882	0.350092
0.003	24	650	60	14	0.233333	0.138882	0.350092
0.003	24	700	60	14	0.233333	0.138882	0.350092
0.003	24	750	60	14	0.233333	0.138882	0.350092
0.003	24	800	60	14	0.233333	0.138882	0.350092
0.003	30	0	60	4	0.0666667	0.0211906	0.148106
0.003	30	50	60	6	0.1	0.0410198	0.192306
0.003	30	100	60	12	0.2	0.112552	0.312532
0.003	30	150	60	16	0.266667	0.16608	0.386744
0.003	30	200	60	16	0.266667	0.16608	0.386744
0.003	30	250	60	16	0.266667	0.16608	0.386744
0.003	30	300	60	16	0.266667	0.16608	0.386744
0.003	30	350	60	16	0.266667	0.16608	0.386744
0.003	30	400	60	17	0.283333	0.180016	0.404763
0.003	30	450	60	17	0.283333	0.180016	0.404763
0.003	30	500	60	17	0.283333	0.180016	0.404763
0.003	30	550	60	17	0.283333	0.180016	0.404763
0.003	30	600	60	17	0.283333	0.180016	0.404763
0.003	30	650	60	17	0.283333	0.180016	0.404763
0.003	30	700	60	17	0.283333	0.180016	0.404763
0.003	30	750	60	17	0.283333	0.180016	0.404763
0.003	30	800	60	17	0.283333	0.180016	0.404763
0.003	36	0	60	4	0.0666667	0.0211906	0.148106
0.003	36	50	60	6	0.1	0.0410198	0.192306
0.003	36	100	60	12	0.2	0.112552	0.312532
0.003	36	150	60	16	0.266667	0.16608	0.386744
0.003	36	200	60	16	0.266667	0.16608	0.386744
0.003	36	250	60	16	0.266667	0.16608	0.386744
0.003	36	300	60	16	0.266667	0.16608	0.386744
0.003	36	350	60	16	0.266667	0.16608	0.386744
0.003	36	400	60	17	0.283333	0.180016	0.404763
0.003	36	450	60	17	0.283333	0.180016	0.404763
0.003	36	500	60	17	0.283333	0.180016	0.404763
0.003	36	550	60	17	0.283333	0.180016	0.404763
0.003	36	600	60	17	0.283333	0.180016	0.404763
0.003	36	650	60	17	0.283333	0.180016	0.404763
0.003	36	700	60	17	0.283333	0.180016	0.404763
0.003	36	750	60	17	0.283333	0.180016	0.404763
0.003	36	800	60	17	0.283333	0.180016	0.404763
0.003	42	0	60	4	0.0666667	0.0211906	0.148106
0.003	42	50	60	6	0.1	0.0410198	0.192306
0.003	42	100	60	13	0.216667	0.12559	0.331433
0.003	42	150	60	17	0.283333	0.180016	0.404763
0.003	42	200	60	17	0.283333	0.180016	0.404763
0.003	42	250	60	17	0.283333	0.180016	0.404763
0.003	42	300	60	17	0.283333	0.180016	0.404763
0.003	42	350	60	17	0.283333	0.180016	0.404763
0.003	42	400	60	18	0.3	0.194123	0.422614
0.003	42	450	60	18	0.3	0.194123	0.422614
0.003	42	500	60	18	0.3	0.194123	0.422614
0.003	42	550	60	18	0.3	0.194123	0.422614
0.003	42	600	60	18	0.3	0.194123	0.422614
0.003	42	650	60	18	0.3	0.194123	0.422614
0.003	42	700	60	18	0.3	0.194123	0.422614
0.003	42	750	60	18	0.3	0.194123	0.422614
0.003	42	800	60	18	0.3	0.194123	0.422614
0.003	48	0	60	5	0.0833333	0.0307372	0.1706
0.003	48	50	60	7	0.116667	0.0519269	0.213393
0.003	48	100	60	15	0.25	0.152404	0.368526
0.003	48	150	60	18	0.3	0.194123	0.422614
0.003	48	200	60	18	0.3	0.194123	0.422614
0.003	48	250	60	18	0.3	0.194123	0.422614
0.003	48	300	60	18	0.3	0.194123	0.422614
0.003	48	350	60	18	0.3	0.194123	0.422614
0.003	48	400	60	19	0.316667	0.208413	0.440282
0.003	48	450	60	19	0.316667	0.208413	0.440282
0.003	48	500	60	19	0.316667	0.208413	0.440282
0.003	48	550	60	19	0.316667	0.208413	0.440282
0.003	48	600	60	19	0.316667	0.208413	0.440282
0.003	48	650	60	19	0.316667	0.208413	0.440282
0.003	48	700	60	19	0.316667	0.208413	0.440282
0.003	48	750	60	19	0.316667	0.208413	0.440282
0.003	48	800	60	19	0.316667	0.208413	0.440282
0.003	54	0	60	5	0.0833333	0.0307372	0.1706
0.003	54	50	60	7	0.116667	0.0519269	0.213393
0.003	54	100	60	15	0.25	0.152404	0.368526
0.003	54	150	60	18	0.3	0.194123	0.422614
0.003	54	200	60	18	0.3	0.194123	0.422614
0.003	54	250	60	18	0.3	0.194123	0.422614
0.003	54	300	60	18	0.3	0.194123	0.422614
0.003	54	350	60	18	0.3	0.194123	0.422614
0.003	54	400	60	19	0.316667	0.208413	0.440282
0.003	54	450	60	19	0.316667	0.208413	0.440282
0.003	54	500	60	19	0.316667	0.208413	0.440282
0.003	54	550	60	19	0.316667	0.208413	0.440282
0.003	54	600	60	19	0.316667	0.208413	0.440282
0.003	54	650	60	19	0.316667	0.208413	0.440282
0.003	54	700	60	19	0.316667	0.208413	0.440282
0.003	54	750	60	19	0.316667	0.208413	0.440282
0.003	54	800	60	19	0.316667	0.208413	0.440282
0.003	60	0	60	5	0.0833333	0.0307372	0.1706
0.003	60	50	60	7	0.116667	0.0519269	0.213393
0.003	60	100	60	16	0.266667	0.16608	0.386744
0.003	60	150	60	19	0.316667	0.208413	0.440282
0.003	60	200	60	19	0.316667	0.208413	0.440282
0.003	60	250	60	19	0.316667	0.208413	0.440282
0.003	60	300	60	19	0.316667	0.208413	0.440282
0.003	60	350	60	19	0.316667	0.208413	0.440282
0.003	60	400	60	20	0.333333	0.222822	0.45778
0.003	60	450	60	20	0.333333	0.222822	0.45778
0.003	60	500	60	20	0.333333	0.222822	0.45778
0.003	60	550	60	20	0.333333	0.222822	0.45778
0.003	60	600	60	20	0.333333	0.222822	0.45778
0.003	60	650	60	20	0.333333	0.222822	0.45778
0.003	60	700	60	20	0.333333	0.222822	0.45778
0.003	60	750	60	20	0.333333	0.222822	0.45778
0.003	60	800	60	20	0.333333	0.222822	0.45778
0.004	0	0	60	0	0	0	0.031519
0.004	0	50	60	0	0	0	0.031519
0.004	0	100	60	0	0	0	0.031519
0.004	0	150	60	0	0	0	0.031519
0.004	0	200	60	0	0	0	0.031519
0.004	0	250	60	0	0	0	0.031519
0.004	0	300	60	0	0	0	0.031519
0.004	0	350	60	0	0	0	0.031519
0.004	0	400	60	0	0	0	0.031519
0.004	0	450	60	0	0	0	0.031519
0.004	0	500	60	0	0	0	0.031519
0.004	0	550	60	0	0	0	0.031519
0.004	0	600	60	0	0	0	0.031519
0.004	0	650	60	0	0	0	0.031519
0.004	0	700	60	0	0	0	0.031519
0.004	0	750	60	0	0	0	0.031519
0.004	0	800	60	0	0	0	0.031519
0.004	6	0	60	0	0	0	0.031519
0.004	6	50	60	0	0	0	0.031519
0.004	6	100	60	4	0.0666667	0.0211906	0.148106
0.004	6	150	60	7	0.116667	0.0519269	0.213393
0.004	6	200	60	7	0.116667	0.0519269	0.213393
0.004	6	250	60	8	0.133333	0.0632829	0.233974
0.004	6	300	60	8	0.133333	0.0632829	0.233974
0.004	6	350	60	8	0.133333	0.0632829	0.233974
0.004	6	400	60	8	0.133333	0.0632829	0.233974
0.004	6	450	60	8	0.133333	0.0632829	0.233974
0.004	6	500	60	8	0.133333	0.0632829	0.233974
0.004	6	550	60	8	0.133333	0.0632829	0.233974
0.004	6	600	60	8	0.133333	0.0632829	0.233974
0.004	6	650	60	8	0.133333	0.0632829	0.233974
0.004	6	700	60	8	0.133333	0.0632829	0.233974
0.004	6	750	60	8	0.133333	0.0632829	0.233974
0.004	6	800	60	8	0.133333	0.0632829	0.233974
0.004	12	0	60	2	0.0333333	0.00562309	0.0993811
0.004	12	50	60	2	0.0333333	0.00562309	0.0993811
0.004	12	100	60	7	0.116667	0.0519269	0.213393
0.004	12	150	60	11	0.183333	0.099757	0.293367
0.004	12	200	60	11	0.183333	0.099757	0.293367
0.004	12	250	60	11	0.183333	0.099757	0.293367
0.004	12	300	60	11	0.183333	0.099757	0.293367
0.004	12	350	60	11	0.183333	0.099757	0.293367
0.004	12	400	60	11	0.183333	0.099757	0.293367
0.004	12	450	60	11	0.183333	0.099757	0.293367
0.004	12	500	60	11	0.183333	0.099757	0.293367
0.004	12	550	60	11	0.183333	0.099757	0.293367
0.004	12	600	60	11	0.183333	0.099757	0.293367
0.004	12	650	60	11	0.183333	0.099757	0.293367
0.004	12	700	60	11	0.183333	0.099757	0.293367
0.004	12	750	60	11	0.183333	0.099757	0.293367
0.004	12	800	60	11	0.183333	0.099757	0.293367
0.004	18	0	60	3	0.05	0.0126792	0.124544
0.004	18	50	60	4	0.0666667	0.0211906	0.148106
0.004	18	100	60	9	0.15	0.0750912	0.254127
0.004	18	150	60	13	0.216667	0.12559	0.331433
0.004	18	200	60	13	0.216667	0.12559	0.331433
0.004	18	250	60	13	0.216667	0.12559	0.331433
0.004	18	300	60	13	0.216667	0.12559	0.331433
0.004	18	350	60	13	0.216667	0.12559	0.331433
0.004	18	400	60	13	0.216667	0.12559	0.331433
0.004	18	450	60	13	0.216667	0.12559	0.331433
0.004	18	500	60	14	0.233333	0.138882	0.350092
0.004	18	550	60	14	0.233333	0.138882	0.350092
0.004	18	600	60	14	0.233333	0.138882	0.350092
0.004	18	650	60	14	0.233333	0.138882	0.350092
0.004	18	700	60	14	0.233333	0.138882	0.350092
0.004	18	750	60	14	0.233333	0.138882	0.350092
0.004	18	800	60	14	0.233333	0.138882	0.350092
0.004	24	0	60	3	0.05	0.0126792	0.124544
0.004	24	50	60	4	0.0666667	0.0211906	0.148106
0.004	24	100	60	10	0.166667	0.087274	0.27391
0.004	24	150	60	15	0.25	0.152404	0.368526
0.004	24	200	60	15	0.25	0.152404	0.368526
0.004	24	250	60	15	0.25	0.152404	0.368526
0.004	24	300	60	15	0.25	0.152404	0.368526
0.004	24	350	60	15	0.25	0.152404	0.368526
0.004	24	400	60	16	0.266667	0.16608	0.386744
0.004	24	450	60	16	0.266667	0.16608	0.386744
0.004	24	500	60	16	0.266667	0.16608	0.386744
0.004	24	550	60	16	0.266667	0.16608	0.386744
0.004	24	600	60	16	0.266667	0.16608	0.386744
0.004	24	650	60	16	0.266667	0.16608	0.386744
0.004	24	700	60	16	0.266667	0.16608	0.386744
0.004	24	750	60	16	0.266667	0.16608	0.386744
0.004	24	800	60	16	0.266667	0.16608	0.386744
0.004	30	0	60	4	0.0666667	0.0211906	0.148106
0.004	30	50	60	7	0.116667	0.0519269	0.213393
0.004	30	100	60	13	0.216667	0.12559	0.331433
0.004	30	150	60	18	0.3	0.194123	0.422614
0.004	30	200	60	19	0.316667	0.208413	0.440282
0.004	30	250	60	19	0.316667	0.208413	0.440282
0.004	30	300	60	19	0.316667	0.208413	0.440282
0.004	30	350	60	19	0.316667	0.208413	0.440282
0.004	30	400	60	20	0.333333	0.222822	0.45778
0.004	30	450	60	20	0.333333	0.222822	0.45778
0.004	30	500	60	20	0.333333	0.222822	0.45778
0.004	30	550	60	20	0.333333	0.222822	0.45778
0.004	30	600	60	20	0.333333	0.222822	0.45778
0.004	30	650	60	20	0.333333	0.222822	0.45778
0.004	30	700	60	20	0.333333	0.222822	0.45778
0.004	30	750	60	20	0.333333	0.222822	0.45778
0.004	30	800	60	20	0.333333	0.222822	0.45778
0.004	36	0	60	4	0.0666667	0.0211906	0.148106
0.004	36	50	60	7	0.116667	0.0519269	0.213393
0.004	36	100	60	13	0.216667	0.12559	0.331433
0.004	36	150	60	18	0.3	0.194123	0.422614
0.004	36	200	60	19	0.316667	0.208413	0.440282
0.004	36	250	60	19	0.316667	0.208413	0.440282
0.004	36	300	60	19	0.316667	0.208413	0.440282
0.004	36	350	60	19	0.316667	0.208413	0.440282
0.004	36	400	60	20	0.333333	0.222822	0.45778
0.004	36	450	60	20	0.333333	0.222822	0.45778
0.004	36	500	60	20	0.333333	0.222822	0.45778
0.004	36	550	60	20	0.333333	0.222822	0.45778
0.004	36	600	60	20	0.333333	0.222822	0.45778
0.004	36	650	60	20	0.333333	0.222822	0.45778
0.004	36	700	60	20	0.333333	0.222822	0.45778
0.004	36	750	60	20	0.333333	0.222822	0.45778
0.004	36	800	60	20	0.333333	0.222822	0.45778
0.004	42	0	60	4	0.0666667	0.0211906	0.148106
0.004	42	50	60	7	0.116667	0.0519269	0.213393
0.004	42	100	60	14	0.233333	0.138882	0.350092
0.004	42	150	60	19	0.316667	0.208413	0.440282
0.004	42	200	60	20	0.333333	0.222822	0.45778
0.004	42	250	60	20	0.333333	0.222822	0.45778
0.004	42	300	60	20	0.333333	0.222822	0.45778
0.004	42	350	60	20	0.333333	0.222822	0.45778
0.004	42	400	60	21	0.35	0.237433	0.475116
0.004	42	450	60	21	0.35	0.237433	0.475116
0.004	42	500	60	21	0.35	0.237433	0.475116
0.004	42	550	60	21	0.35	0.237433	0.475116
0.004	42	600	60	21	0.35	0.237433	0.475116
0.004	42	650	60	21	0.35	0.237433	0.475116
0.004	42	700	60	21	0.35	0.237433	0.475116
0.004	42	750	60	21	0.35	0.237433	0.475116
0.004	42	800	60	21	0.35	0.237433	0.475116
0.004	48	0	60	5	0.0833333	0.0307372	0.1706
0.004	48	50	60	8	0.133333	0.0632829	0.233974
0.004	48	100	60	16	0.266667	0.16608	0.386744
0.004	48	150	60	20	0.333333	0.222822	0.45778
0.004	48	200	60	21	0.35	0.237433	0.475116
0.004	48	250	60	21	0.35	0.237433	0.475116
0.004	48	300	60	21	0.35	0.237433	0.475116
0.004	48	350	60	21	0.35	0.237433	0.475116
0.004	48	400	60	22	0.366667	0.252194	0.492294
0.004	48	450	60	22	0.366667	0.252194	0.492294
0.004	48	500	60	22	0.366667	0.252194	0.492294
0.004	48	550	60	22	0.366667	0.252194	0.492294
0.004	48	600	60	22	0.366667	0.252194	0.492294
0.004	48	650	60	22	0.366667	0.252194	0.492294
0.004	48	700	60	22	0.366667	0.252194	0.492294
0.004	48	750	60	22	0.366667	0.252194	0.492294
0.004	48	800	60	22	0.366667	0.252194	0.492294
0.004	54	0	60	5	0.0833333	0.0307372	0.1706
0.004	54	50	60	8	0.133333	0.0632829	0.233974
0.004	54	100	60	16	0.266667	0.16608	0.386744
0.004	54	150	60	20	0.333333	0.222822	0.45778
0.004	54	200	60	21	0.35	0.237433	0.475116
0.004	54	250	60	21	0.35	0.237433	0.475116
0.004	54	300	60	21	0.35	0.237433	0.475116
0.004	54	350	60	21	0.35	0.237433	0.475116
0.004	54	400	60	22	0.366667	0.252194	0.492294
0.004	54	450	60	22	0.366667	0.252194	0.492294
0.004	54	500	60	22	0.366667	0.252194	0.492294
0.004	54	550	60	22	0.366667	0.252194	0.492294
0.004	54	600	60	22	0.366667	0.252194	0.492294
0.004	54	650	60	22	0.366667	0.252194	0.492294
0.004	54	700	60	22	0.366667	0.252194	0.492294
0.004	54	750	60	22	0.366667	0.252194	0.492294
0.004	54	800	60	22	0.366667	0.252194	0.492294
0.004	60	0	60	5	0.0833333	0.0307372	0.1706
0.004	60	50	60	8	0.133333	0.0632829	0.233974
0.004	60	100	60	17	0.283333	0.180016	0.404763
0.004	60	150	60	21	0.35	0.237433	0.475116
0.004	60	200	60	22	0.366667	0.252194	0.492294
0.004	60	250	60	22	0.366667	0.252194	0.492294
0.004	60	300	60	22	0.366667	0.252194	0.492294
0.004	60	350	60	22	0.366667	0.252194	0.492294
0.004	60	400	60	23	0.383333	0.267108	0.50932
0.004	60	450	60	23	0.383333	0.267108	0.50932
0.004	60	500	60	23	0.383333	0.267108	0.50932
0.004	60	550	60	23	0.383333	0.267108	0.50932
0.004	60	600	60	23	0.383333	0.267108	0.50932
0.004	60	650	60	23	0.383333	0.267108	0.50932
0.004	60	700	60	23	0.383333	0.267108	0.50932
0.004	60	750	60	23	0.383333	0.267108	0.50932
0.004	60	800	60	23	0.383333	0.267108	0.50932
0.005	0	0	60	0	0	0	0.031519
0.005	0	50	60	0	0	0	0.031519
0.005	0	100	60	0	0	0	0.031519
0.005	0	150	60	0	0	0	0.031519
0.005	0	200	60	0	0	0	0.031519
0.005	0	250	60	0	0	0	0.031519
0.005	0	300	60	0	0	0	0.031519
0.005	0	350	60	0	0	0	0.031519
0.005	0	400	60	0	0	0	0.031519
0.005	0	450	60	0	0	0	0.031519
0.005	0	500	60	0	0	0	0.031519
0.005	0	550	60	0	0	0	0.031519
0.005	0	600	60	0	0	0	0.031519
0.005	0	650	60	0	0	0	0.031519
0.005	0	700	60	0	0	0	0.031519
0.005	0	750	60	0	0	0	0.031519
0.005	0	800	60	0	0	0	0.031519
0.005	6	0	60	1	0.0166667	0.000974816	0.0712987
0.005	6	50	60	1	0.0166667	0.000974816	0.0712987
0.005	6	100	60	6	0.1	0.0410198	0.192306
0.005	6	150	60	9	0.15	0.0750912	0.254127
0.005	6	200	60	9	0.15	0.0750912	0.254127
0.005	6	250	60	10	0.166667	0.087274	0.27391
0.005	6	300	60	10	0.166667	0.087274	0.27391
0.005	6	350	60	10	0.166667	0.087274	0.27391
0.005	6	400	60	10	0.166667	0.087274	0.27391
0.005	6	450	60	10	0.166667	0.087274	0.27391
0.005	6	500	60	11	0.183333	0.099757	0.293367
0.005	6	550	60	11	0.183333	0.099757	0.293367
0.005	6	600	60	11	0.183333	0.099757	0.293367
0.005	6	650	60	11	0.183333	0.099757	0.293367
0.005	6	700	60	11	0.183333	0.099757	0.293367
0.005	6	750	60	11	0.183333	0.099757	0.293367
0.005	6	800	60	11	0.183333	0.099757	0.293367
0.005	12	0	60	3	0.05	0.0126792	0.124544
0.005	12	50	60	4	0.0666667	0.0211906	0.148106
0.005	12	100	60	9	0.15	0.0750912	0.254127
0.005	12	150	60	13	0.216667	0.12559	0.331433
0.005	12	200	60	14	0.233333	0.138882	0.350092
0.005	12	250	60	15	0.25	0.152404	0.368526
0.005	12	300	60	15	0.25	0.152404	0.368526
0.005	12	350	60	15	0.25	0.152404	0.368526
0.005	12	400	60	15	0.25	0.152404	0.368526
0.005	12	450	60	15	0.25	0.152404	0.368526
0.005	12	500	60	16	0.266667	0.16608	0.386744
0.005	12	550	60	16	0.266667	0.16608	0.386744
0.005	12	600	60	16	0.266667	0.16608	0.386744
0.005	12	650	60	16	0.266667	0.16608	0.386744
0.005	12	700	60	16	0.266667	0.16608	0.386744
0.005	12	750	60	16	0.266667	0.16608	0.386744
0.005	12	800	60	16	0.266667	0.16608	0.386744
0.005	18	0	60	4	0.0666667	0.0211906	0.148106
0.005	18	50	60	6	0.1	0.0410198	0.192306
0.005	18	100	60	11	0.183333	0.099757	0.293367
0.005	18	150	60	15	0.25	0.152404	0.368526
0.005	18	200	60	16	0.266667	0.16608	0.386744
0.005	18	250	60	17	0.283333	0.180016	0.404763
0.005	18	300	60	17	0.283333	0.180016	0.404763
0.005	18	350	60	17	0.283333	0.180016	0.404763
0.005	18	400	60	17	0.283333	0.180016	0.404763
0.005	18	450	60	17	0.283333	0.180016	0.404763
0.005	18	500	60	18	0.3	0.194123	0.422614
0.005	18	550	60	18	0.3	0.194123	0.422614
0.005	18	600	60	18	0.3	0.194123	0.422614
0.005	18	650	60	18	0.3	0.194123	0.422614
0.005	18	700	60	18	0.3	0.194123	0.422614
0.005	18	750	60	18	0.3	0.194123	0.422614
0.005	18	800	60	18	0.3	0.194123	0.422614
0.005	24	0	60	4	0.0666667	0.0211906	0.148106
0.005	24	50	60	6	0.1	0.0410198	0.192306
0.005	24	100	60	12	0.2	0.112552	0.312532
0.005	24	150	60	18	0.3	0.194123	0.422614
0.005	24	200	60	19	0.316667	0.208413	0.440282
0.005	24	250	60	20	0.333333	0.222822	0.45778
0.005	24	300	60	20	0.333333	0.222822	0.45778
0.005	24	350	60	20	0.333333	0.222822	0.45778
0.005	24	400	60	21	0.35	0.237433	0.475116
0.005	24	450	60	21	0.35	0.237433	0.475116
0.005	24	500	60	21	0.35	0.237433	0.475116
0.005	24	550	60	21	0.35	0.237433	0.475116
0.005	24	600	60	21	0.35	0.237433	0.475116
0.005	24	650	60	21	0.35	0.237433	0.475116
0.005	24	700	60	21	0.35	0.237433	0.475116
0.005	24	750	60	21	0.35	0.237433	0.475116
0.005	24	800	60	21	0.35	0.237433	0.475116
0.005	30	0	60	6	0.1	0.0410198	0.192306
0.005	30	50	60	10	0.166667	0.087274	0.27391
0.005	30	100	60	17	0.283333	0.180016	0.404763
0.005	30	150	60	23	0.383333	0.267108	0.50932
0.005	30	200	60	25	0.416667	0.297375	0.542931
0.005	30	250	60	26	0.433333	0.312723	0.559502
0.005	30	300	60	26	0.433333	0.312723	0.559502
0.005	30	350	60	26	0.433333	0.312723	0.559502
0.005	30	400	60	27	0.45	0.32821	0.575942
0.005	30	450	60	27	0.45	0.32821	0.575942
0.005	30	500	60	27	0.45	0.32821	0.575942
0.005	30	550	60	27	0.45	0.32821	0.575942
0.005	30	600	60	27	0.45	0.32821	0.575942
0.005	30	650	60	27	0.45	0.32821	0.575942
0.005	30	700	60	27	0.45	0.32821	0.575942
0.005	30	750	60	27	0.45	0.32821	0.575942
0.005	30	800	60	27	0.45	0.32821	0.575942
0.005	36	0	60	6	0.1	0.0410198	0.192306
0.005	36	50	60	11	0.183333	0.099757	0.293367
0.005	36	100	60	18	0.3	0.194123	0.422614
0.005	36	150	60	24	0.4	0.282169	0.526198
0.005	36	200	60	26	0.433333	0.312723	0.559502
0.005	36	250	60	27	0.45	0.32821	0.575942
0.005	36	300	60	27	0.45	0.32821	0.575942
0.005	36	350	60	27	0.45	0.32821	0.575942
0.005	36	400	60	28	0.466667	0.343835	0.592306
0.005	36	450	60	28	0.466667	0.343835	0.592306
0.005	36	500	60	28	0.466667	0.343835	0.592306
0.005	36	550	60	28	0.466667	0.343835	0.592306
0.005	36	600	60	28	0.466667	0.343835	0.592306
0.005	36	650	60	28	0.466667	0.343835	0.592306
0.005	36	700	60	28	0.466667	0.343835	0.592306
0.005	36	750	60	28	0.466667	0.343835	0.592306
0.005	36	800	60	28	0.466667	0.343835	0.592306
0.005	42	0	60	6	0.1	0.0410198	0.192306
0.005	42	50	60	11	0.183333	0.099757	0.293367
0.005	42	100	60	20	0.333333	0.222822	0.45778
0.005	42	150	60	25	0.416667	0.297375	0.542931
0.005	42	200	60	27	0.45	0.32821	0.575942
0.005	42	250	60	28	0.466667	0.343835	0.592306
0.005	42	300	60	28	0.466667	0.343835	0.592306
0.005	42	350	60	28	0.466667	0.343835	0.592306
0.005	42	400	60	29	0.483333	0.359597	0.608474
0.005	42	450	60	29	0.483333	0.359597	0.608474
0.005	42	500	60	29	0.483333	0.359597	0.608474
0.005	42	550	60	29	0.483333	0.359597	0.608474
0.005	42	600	60	29	0.483333	0.359597	0.608474
0.005	42	650	60	29	0.483333	0.359597	0.608474
0.005	42	700	60	29	0.483333	0.359597	0.608474
0.005	42	750	60	29	0.483333	0.359597	0.608474
0.005	42	800	60	29	0.483333	0.359597	0.608474
0.005	48	0	60	7	0.116667	0.0519269	0.213393
0.005	48	50	60	12	0.2	0.112552	0.312532
0.005	48	100	60	23	0.383333	0.267108	0.50932
0.005	48	150	60	27	0.45	0.32821	0.575942
0.005	48	200	60	28	0.466667	0.343835	0.592306
0.005	48	250	60	29	0.483333	0.359597	0.608474
0.005	48	300	60	29	0.483333	0.359597	0.608474
0.005	48	350	60	29	0.483333	0.359597	0.608474
0.005	48	400	60	30	0.5	0.375494	0.624506
0.005	48	450	60	30	0.5	0.375494	0.624506
0.005	48	500	60	30	0.5	0.375494	0.624506
0.005	48	550	60	30	0.5	0.375494	0.624506
0.005	48	600	60	30	0.5	0.375494	0.624506
0.005	48	650	60	30	0.5	0.375494	0.624506
0.005	48	700	60	30	0.5	0.375494	0.624506
0.005	48	750	60	30	0.5	0.375494	0.624506
0.005	48	800	60	30	0.5	0.375494	0.624506
0.005	54	0	60	7	0.116667	0.0519269	0.213393
0.005	54	50	60	12	0.2	0.112552	0.312532
0.005	54	100	60	23	0.383333	0.267108	0.50932
0.005	54	150	60	27	0.45	0.32821	0.575942
0.005	54	200	60	28	0.466667	0.343835	0.592306
0.005	54	250	60	29	0.483333	0.359597	0.608474
0.005	54	300	60	29	0.483333	0.359597	0.608474
0.005	54	350	60	29	0.483333	0.359597	0.608474
0.005	54	400	60	30	0.5	0.375494	0.624506
0.005	54	450	60	30	0.5	0.375494	0.624506
0.005	54	500	60	30	0.5	0.375494	0.624506
0.005	54	550	60	30	0.5	0.375494	0.624506
0.005	54	600	60	30	0.5	0.375494	0.624506
0.005	54	650	60	30	0.5	0.375494	0.624506
0.005	54	700	60	30	0.5	0.375494	0.624506
0.005	54	750	60	30	0.5	0.375494	0.624506
0.005	54	800	60	30	0.5	0.375494	0.624506
0.005	60	0	60	7	0.116667	0.0519269	0.213393
0.005	60	50	60	12	0.2	0.112552	0.312532
0.005	60	100	60	24	0.4	0.282169	0.526198
0.005	60	150	60	28	0.466667	0.343835	0.592306
0.005	60	200	60	29	0.483333	0.359597	0.608474
0.005	60	250	60	30	0.5	0.375494	0.624506
0.005	60	300	60	30	0.5	0.375494	0.624506
0.005	60	350	60	30	0.5	0.375494	0.624506
0.005	60	400	60	31	0.516667	0.391526	0.640403
0.005	60	450	60	31	0.516667	0.391526	0.640403
0.005	60	500	60	31	0.516667	0.391526	0.640403
0.005	60	550	60	31	0.516667	0.391526	0.640403
0.005	60	600	60	31	0.516667	0.391526	0.640403
0.005	60	650	60	31	0.516667	0.391526	0.640403
0.005	60	700	60	31	0.516667	0.391526	0.640403
0.005	60	750	60	31	0.516667	0.391526	0.640403
0.005	60	800	60	31	0.516667	0.391526	0.640403
0.006	0	0	60	0	0	0	0.031519
0.006	0	50	60	0	0	0	0.031519
0.006	0	100	60	0	0	0	0.031519
0.006	0	150	60	0	0	0	0.031519
0.006	0	200	60	0	0	0	0.031519
0.006	0	250	60	0	0	0	0.031519
0.006	0	300	60	1	0.0166667	0.000974816	0.0712987
0.006	0	350	60	1	0.0166667	0.000974816	0.0712987
0.006	0	400	60	1	0.0166667	0.000974816	0.0712987
0.006	0	450	60	1	0.0166667	0.000974816	0.0712987
0.006	0	500	60	1	0.0166667	0.000974816	0.0712987
0.006	0	550	60	1	0.0166667	0.000974816	0.0712987
0.006	0	600	60	1	0.0166667	0.000974816	0.0712987
0.006	0	650	60	1	0.0166667	0.000974816	0.0712987
0.006	0	700	60	1	0.0166667	0.000974816	0.0712987
0.006	0	750	60	1	0.0166667	0.000974816	0.0712987
0.006	0	800	60	1	0.0166667	0.000974816	0.0712987
0.006	6	0	60	1	0.0166667	0.000974816	0.0712987
0.006	6	50	60	1	0.0166667	0.000974816	0.0712987
0.006	6	100	60	7	0.116667	0.0519269	0.213393
0.006	6	150	60	10	0.166667	0.087274	0.27391
0.006	6	200	60	10	0.166667	0.087274	0.27391
0.006	6	250	60	13	0.216667	0.12559	0.331433
0.006	6	300	60	13	0.216667	0.12559	0.331433
0.006	6	350	60	13	0.216667	0.12559	0.331433
0.006	6	400	60	13	0.216667	0.12559	0.331433
0.006	6	450	60	13	0.216667	0.12559	0.331433
0.006	6	500	60	14	0.233333	0.138882	0.350092
0.006	6	550	60	14	0.233333	0.138882	0.350092
0.006	6	600	60	14	0.233333	0.138882	0.350092
0.006	6	650	60	14	0.233333	0.138882	0.350092
0.006	6	700	60	14	0.233333	0.138882	0.350092
0.006	6	750	60	14	0.233333	0.138882	0.350092
0.006	6	800	60	14	0.233333	0.138882	0.350092
0.006	12	0	60	3	0.05	0.0126792	0.124544
0.006	12	50	60	4	0.0666667	0.0211906	0.148106
0.006	12	100	60	11	0.183333	0.099757	0.293367
0.006	12	150	60	15	0.25	0.152404	0.368526
0.006	12	200	60	16	0.266667	0.16608	0.386744
0.006	12	250	60	17	0.283333	0.180016	0.404763
0.006	12	300	60	17	0.283333	0.180016	0.404763
0.006	12	350	60	17	0.283333	0.180016	0.404763
0.006	12	400	60	17	0.283333	0.180016	0.404763
0.006	12	450	60	17	0.283333	0.180016	0.404763
0.006	12	500	60	18	0.3	0.194123	0.422614
0.006	12	550	60	18	0.3	0.194123	0.422614
0.006	12	600	60	18	0.3	0.194123	0.422614
0.006	12	650	60	18	0.3	0.194123	0.422614
0.006	12	700	60	18	0.3	0.194123	0.422614
0.006	12	750	60	18	0.3	0.194123	0.422614
0.006	12	800	60	18	0.3	0.194123	0.422614
0.006	18	0	60	4	0.0666667	0.0211906	0.148106
0.006	18	50	60	8	0.133333	0.0632829	0.233974
0.006	18	100	60	15	0.25	0.152404	0.368526
0.006	18	150	60	19	0.316667	0.208413	0.440282
0.006	18	200	60	20	0.333333	0.222822	0.45778
0.006	18	250	60	21	0.35	0.237433	0.475116
0.006	18	300	60	21	0.35	0.237433	0.475116
0.006	18	350	60	21	0.35	0.237433	0.475116
0.006	18	400	60	21	0.35	0.237433	0.475116
0.006	18	450	60	22	0.366667	0.252194	0.492294
0.006	18	500	60	23	0.383333	0.267108	0.50932
0.006	18	550	60	23	0.383333	0.267108	0.50932
0.006	18	600	60	23	0.383333	0.267108	0.50932
0.006	18	650	60	23	0.383333	0.267108	0.50932
0.006	18	700	60	23	0.383333	0.267108	0.50932
0.006	18	750	60	23	0.383333	0.267108	0.50932
0.006	18	800	60	23	0.383333	0.267108	0.50932
0.006	24	0	60	5	0.0833333	0.0307372	0.1706
0.006	24	50	60	9	0.15	0.0750912	0.254127
0.006	24	100	60	17	0.283333	0.180016	0.404763
0.006	24	150	60	23	0.383333	0.267108	0.50932
0.006	24	200	60	23	0.383333	0.267108	0.50932
0.006	24	250	60	24	0.4	0.282169	0.526198
0.006	24	300	60	24	0.4	0.282169	0.526198
0.006	24	350	60	24	0.4	0.282169	0.526198
0.006	24	400	60	25	0.416667	0.297375	0.542931
0.006	24	450	60	26	0.433333	0.312723	0.559502
0.006	24	500	60	26	0.433333	0.312723	0.559502
0.006	24	550	60	27	0.45	0.32821	0.575942
0.006	24	600	60	27	0.45	0.32821	0.575942
0.006	24	650	60	27	0.45	0.32821	0.575942
0.006	24	700	60	27	0.45	0.32821	0.575942
0.006	24	750	60	27	0.45	0.32821	0.575942
0.006	24	800	60	27	0.45	0.32821	0.575942
0.006	30	0	60	7	0.116667	0.0519269	0.213393
0.006	30	50	60	13	0.216667	0.12559	0.331433
0.006	30	100	60	22	0.366667	0.252194	0.492294
0.006	30	150	60	27	0.45	0.32821	0.575942
0.006	30	200	60	28	0.466667	0.343835	0.592306
0.006	30	250	60	29	0.483333	0.359597	0.608474
0.006	30	300	60	29	0.483333	0.359597	0.608474
0.006	30	350	60	29	0.483333	0.359597	0.608474
0.006	30	400	60	30	0.5	0.375494	0.624506
0.006	30	450	60	31	0.516667	0.391526	0.640403
0.006	30	500	60	31	0.516667	0.391526	0.640403
0.006	30	550	60	32	0.533333	0.407694	0.656165
0.006	30	600	60	32	0.533333	0.407694	0.656165
0.006	30	650	60	32	0.533333	0.407694	0.656165
0.006	30	700	60	32	0.533333	0.407694	0.656165
0.006	30	750	60	32	0.533333	0.407694	0.656165
0.006	30	800	60	32	0.533333	0.407694	0.656165
0.006	36	0	60	7	0.116667	0.0519269	0.213393
0.006	36	50	60	14	0.233333	0.138882	0.350092
0.006	36	100	60	23	0.383333	0.267108	0.50932
0.006	36	150	60	29	0.483333	0.359597	0.608474
0.006	36	200	60	29	0.483333	0.359597	0.608474
0.006	36	250	60	30	0.5	0.375494	0.624506
0.006	36	300	60	30	0.5	0.375494	0.624506
0.006	36	350	60	30	0.5	0.375494	0.624506
0.006	36	400	60	31	0.516667	0.391526	0.640403
0.006	36	450	60	33	0.55	0.424058	0.67179
0.006	36	500	60	33	0.55	0.424058	0.67179
0.006	36	550	60	34	0.566667	0.440498	0.687277
0.006	36	600	60	34	0.566667	0.440498	0.687277
0.006	36	650	60	34	0.566667	0.440498	0.687277
0.006	36	700	60	34	0.566667	0.440498	0.687277
0.006	36	750	60	34	0.566667	0.440498	0.687277
0.006	36	800	60	34	0.566667	0.440498	0.687277
0.006	42	0	60	7	0.116667	0.0519269	0.213393
0.006	42	50	60	14	0.233333	0.138882	0.350092
0.006	42	100	60	25	0.416667	0.297375	0.542931
0.006	42	150	60	30	0.5	0.375494	0.624506
0.006	42	200	60	30	0.5	0.375494	0.624506
0.006	42	250	60	31	0.516667	0.391526	0.640403
0.006	42	300	60	31	0.516667	0.391526	0.640403
0.006	42	350	60	32	0.533333	0.407694	0.656165
0.006	42	400	60	33	0.55	0.424058	0.67179
0.006	42	450	60	34	0.566667	0.440498	0.687277
0.006	42	500	60	34	0.566667	0.440498	0.687277
0.006	42	550	60	34	0.566667	0.440498	0.687277
0.006	42	600	60	34	0.566667	0.440498	0.687277
0.006	42	650	60	34	0.566667	0.440498	0.687277
0.006	42	700	60	34	0.566667	0.440498	0.687277
0.006	42	750	60	34	0.566667	0.440498	0.687277
0.006	42	800	60	34	0.566667	0.440498	0.687277
0.006	48	0	60	8	0.133333	0.0632829	0.233974
0.006	48	50	60	14	0.233333	0.138882	0.350092
0.006	48	100	60	28	0.466667	0.343835	0.592306
0.006	48	150	60	31	0.516667	0.391526	0.640403
0.006	48	200	60	31	0.516667	0.391526	0.640403
0.006	48	250	60	32	0.533333	0.407694	0.656165
0.006	48	300	60	33	0.55	0.424058	0.67179
0.006	48	350	60	34	0.566667	0.440498	0.687277
0.006	48	400	60	35	0.583333	0.457069	0.702625
0.006	48	450	60	36	0.6	0.473802	0.717831
0.006	48	500	60	36	0.6	0.473802	0.717831
0.006	48	550	60	36	0.6	0.473802	0.717831
0.006	48	600	60	36	0.6	0.473802	0.717831
0.006	48	650	60	36	0.6	0.473802	0.717831
0.006	48	700	60	36	0.6	0.473802	0.717831
0.006	48	750	60	36	0.6	0.473802	0.717831
0.006	48	800	60	36	0.6	0.473802	0.717831
0.006	54	0	60	8	0.133333	0.0632829	0.233974
0.006	54	50	60	14	0.233333	0.138882	0.350092
0.006	54	100	60	28	0.466667	0.343835	0.592306
0.006	54	150	60	31	0.516667	0.391526	0.640403
0.006	54	200	60	31	0.516667	0.391526	0.640403
0.006	54	250	60	32	0.533333	0.407694	0.656165
0.006	54	300	60	33	0.55	0.424058	0.67179
0.006	54	350	60	34	0.566667	0.440498	0.687277
0.006	54	400	60	35	0.583333	0.457069	0.702625
0.006	54	450	60	36	0.6	0.473802	0.717831
0.006	54	500	60	36	0.6	0.473802	0.717831
0.006	54	550	60	36	0.6	0.473802	0.717831
0.006	54	600	60	36	0.6	0.473802	0.717831
0.006	54	650	60	36	0.6	0.473802	0.717831
0.006	54	700	60	36	0.6	0.473802	0.717831
0.006	54	750	60	36	0.6	0.473802	0.717831
0.006	54	800	60	36	0.6	0.473802	0.717831
0.006	60	0	60	8	0.133333	0.0632829	0.233974
0.006	60	50	60	14	0.233333	0.138882	0.350092
0.006	60	100	60	29	0.483333	0.359597	0.608474
0.006	60	150	60	33	0.55	0.424058	0.67179
0.006	60	200	60	33	0.55	0.424058	0.67179
0.006	60	250	60	34	0.566667	0.440498	0.687277
0.006	60	300	60	35	0.583333	0.457069	0.702625
0.006	60	350	60	36	0.6	0.473802	0.717831
0.006	60	400	60	37	0.616667	0.49068	0.732892
0.006	60	450	60	37	0.616667	0.49068	0.732892
0.006	60	500	60	37	0.616667	0.49068	0.732892
0.006	60	550	60	37	0.616667	0.49068	0.732892
0.006	60	600	60	37	0.616667	0.49068	0.732892
0.006	60	650	60	37	0.616667	0.49068	0.732892
0.006	60	700	60	37	0.616667	0.49068	0.732892
0.006	60	750	60	37	0.616667	0.49068	0.732892
0.006	60	800	60	37	0.616667	0.49068	0.732892
0.007	0	0	60	0	0	0	0.031519
0.007	0	50	60	0	0	0	0.031519
0.007	0	100	60	0	0	0	0.031519
0.007	0	150	60	0	0	0	0.031519
0.007	0	200	60	0	0	0	0.031519
0.007	0	250	60	0	0	0	0.031519
0.007	0	300	60	1	0.0166667	0.000974816	0.0712987
0.007	0	350	60	1	0.0166667	0.000974816	0.0712987
0.007	0	400	60	1	0.0166667	0.000974816	0.0712987
0.007	0	450	60	1	0.0166667	0.000974816	0.0712987
0.007	0	500	60	1	0.0166667	0.000974816	0.0712987
0.007	0	550	60	1	0.0166667	0.000974816	0.0712987
0.007	0	600	60	1	0.0166667	0.000974816	0.0712987
0.007	0	650	60	1	0.0166667	0.000974816	0.0712987
0.007	0	700	60	1	0.0166667	0.000974816	0.0712987
0.007	0	750	60	1	0.0166667	0.000974816	0.0712987
0.007	0	800	60	1	0.0166667	0.000974816	0.0712987
0.007	6	0	60	1	0.0166667	0.000974816	0.0712987
0.007	6	50	60	1	0.0166667	0.000974816	0.0712987
0.007	6	100	60	7	0.116667	0.0519269	0.213393
0.007	6	150	60	10	0.166667	0.087274	0.27391
0.007	6	200	60	10	0.166667	0.087274	0.27391
0.007	6	250	60	13	0.216667	0.12559	0.331433
0.007	6	300	60	13	0.216667	0.12559	0.331433
0.007	6	350	60	13	0.216667	0.12559	0.331433
0.007	6	400	60	13	0.216667	0.12559	0.331433
0.007	6	450	60	13	0.216667	0.12559	0.331433
0.007	6	500	60	14	0.233333	0.138882	0.350092
0.007	6	550	60	14	0.233333	0.138882	0.350092
0.007	6	600	60	14	0.233333	0.138882	0.350092
0.007	6	650	60	14	0.233333	0.138882	0.350092
0.007	6	700	60	14	0.233333	0.138882	0.350092
0.007	6	750	60	14	0.233333	0.138882	0.350092
0.007	6	800	60	14	0.233333	0.138882	0.350092
0.007	12	0	60	3	0.05	0.0126792	0.124544
0.007	12	50	60	4	0.0666667	0.0211906	0.148106
0.007	12	100	60	12	0.2	0.112552	0.312532
0.007	12	150	60	16	0.266667	0.16608	0.386744
0.007	12	200	60	17	0.283333	0.180016	0.404763
0.007	12	250	60	18	0.3	0.194123	0.422614
0.007	12	300	60	18	0.3	0.194123	0.422614
0.007	12	350	60	18	0.3	0.194123	0.422614
0.007	12	400	60	18	0.3	0.194123	0.422614
0.007	12	450	60	18	0.3	0.194123	0.422614
0.007	12	500	60	20	0.333333	0.222822	0.45778
0.007	12	550	60	20	0.333333	0.222822	0.45778
0.007	12	600	60	20	0.333333	0.222822	0.45778
0.007	12	650	60	20	0.333333	0.222822	0.45778
0.007	12	700	60	20	0.333333	0.222822	0.45778
0.007	12	750	60	20	0.333333	0.222822	0.45778
0.007	12	800	60	20	0.333333	0.222822	0.45778
0.007	18	0	60	5	0.0833333	0.0307372	0.1706
0.007	18	50	60	9	0.15	0.0750912	0.254127
0.007	18	100	60	17	0.283333	0.180016	0.404763
0.007	18	150	60	21	0.35	0.237433	0.475116
0.007	18	200	60	22	0.366667	0.252194	0.492294
0.007	18	250	60	24	0.4	0.282169	0.526198
0.007	18	300	60	24	0.4	0.282169	0.526198
0.007	18	350	60	24	0.4	0.282169	0.526198
0.007	18	400	60	24	0.4	0.282169	0.526198
0.007	18	450	60	25	0.416667	0.297375	0.542931
0.007	18	500	60	26	0.433333	0.312723	0.559502
0.007	18	550	60	26	0.433333	0.312723	0.559502
0.007	18	600	60	26	0.433333	0.312723	0.559502
0.007	18	650	60	26	0.433333	0.312723	0.559502
0.007	18	700	60	26	0.433333	0.312723	0.559502
0.007	18	750	60	26	0.433333	0.312723	0.559502
0.007	18	800	60	26	0.433333	0.312723	0.559502
0.007	24	0	60	6	0.1	0.0410198	0.192306
0.007	24	50	60	10	0.166667	0.087274	0.27391
0.007	24	100	60	19	0.316667	0.208413	0.440282
0.007	24	150	60	25	0.416667	0.297375	0.542931
0.007	24	200	60	25	0.416667	0.297375	0.542931
0.007	24	250	60	27	0.45	0.32821	0.575942
0.007	24	300	60	27	0.45	0.32821	0.575942
0.007	24	350	60	27	0.45	0.32821	0.575942
0.007	24	400	60	29	0.483333	0.359597	0.608474
0.007	24	450	60	30	0.5	0.375494	0.624506
0.007	24	500	60	30	0.5	0.375494	0.624506
0.007	24	550	60	30	0.5	0.375494	0.624506
0.007	24	600	60	30	0.5	0.375494	0.624506
0.007	24	650	60	30	0.5	0.375494	0.624506
0.007	24	700	60	30	0.5	0.375494	0.624506
0.007	24	750	60	30	0.5	0.375494	0.624506
0.007	24	800	60	30	0.5	0.375494	0.624506
0.007	30	0	60	8	0.133333	0.0632829	0.233974
0.007	30	50	60	14	0.233333	0.138882	0.350092
0.007	30	100	60	24	0.4	0.282169	0.526198
0.007	30	150	60	29	0.483333	0.359597	0.608474
0.007	30	200	60	30	0.5	0.375494	0.624506
0.007	30	250	60	32	0.533333	0.407694	0.656165
0.007	30	300	60	32	0.533333	0.407694	0.656165
0.007	30	350	60	32	0.533333	0.407694	0.656165
0.007	30	400	60	34	0.566667	0.440498	0.687277
0.007	30	450	60	34	0.566667	0.440498	0.687277
0.007	30	500	60	34	0.566667	0.440498	0.687277
0.007	30	550	60	34	0.566667	0.440498	0.687277
0.007	30	600	60	34	0.566667	0.440498	0.687277
0.007	30	650	60	34	0.566667	0.440498	0.687277
0.007	30	700	60	34	0.566667	0.440498	0.687277
0.007	30	750	60	34	0.566667	0.440498	0.687277
0.007	30	800	60	34	0.566667	0.440498	0.687277
0.007	36	0	60	9	0.15	0.0750912	0.254127
0.007	36	50	60	16	0.266667	0.16608	0.386744
0.007	36	100	60	26	0.433333	0.312723	0.559502
0.007	36	150	60	32	0.533333	0.407694	0.656165
0.007	36	200	60	32	0.533333	0.407694	0.656165
0.007	36	250	60	34	0.566667	0.440498	0.687277
0.007	36	300	60	34	0.566667	0.440498	0.687277
0.007	36	350	60	34	0.566667	0.440498	0.687277
0.007	36	400	60	36	0.6	0.473802	0.717831
0.007	36	450	60	36	0.6	0.473802	0.717831
0.007	36	500	60	36	0.6	0.473802	0.717831
0.007	36	550	60	36	0.6	0.473802	0.717831
0.007	36	600	60	36	0.6	0.473802	0.717831
0.007	36	650	60	36	0.6	0.473802	0.717831
0.007	36	700	60	36	0.6	0.473802	0.717831
0.007	36	750	60	36	0.6	0.473802	0.717831
0.007	36	800	60	36	0.6	0.473802	0.717831
0.007	42	0	60	9	0.15	0.0750912	0.254127
0.007	42	50	60	16	0.266667	0.16608	0.386744
0.007	42	100	60	27	0.45	0.32821	0.575942
0.007	42	150	60	32	0.533333	0.407694	0.656165
0.007	42	200	60	32	0.533333	0.407694	0.656165
0.007	42	250	60	34	0.566667	0.440498	0.687277
0.007	42	300	60	34	0.566667	0.440498	0.687277
0.007	42	350	60	34	0.566667	0.440498	0.687277
0.007	42	400	60	36	0.6	0.473802	0.717831
0.007	42	450	60	36	0.6	0.473802	0.717831
0.007	42	500	60	36	0.6	0.473802	0.717831
0.007	42	550	60	36	0.6	0.473802	0.717831
0.007	42	600	60	36	0.6	0.473802	0.717831
0.007	42	650	60	36	0.6	0.473802	0.717831
0.007	42	700	60	36	0.6	0.473802	0.717831
0.007	42	750	60	36	0.6	0.473802	0.717831
0.007	42	800	60	36	0.6	0.473802	0.717831
0.007	48	0	60	10	0.166667	0.087274	0.27391
0.007	48	50	60	16	0.266667	0.16608	0.386744
0.007	48	100	60	30	0.5	0.375494	0.624506
0.007	48	150	60	33	0.55	0.424058	0.67179
0.007	48	200	60	33	0.55	0.424058	0.67179
0.007	48	250	60	35	0.583333	0.457069	0.702625
0.007	48	300	60	36	0.6	0.473802	0.717831
0.007	48	350	60	36	0.6	0.473802	0.717831
0.007	48	400	60	38	0.633333	0.507706	0.747806
0.007	48	450	60	38	0.633333	0.507706	0.747806
0.007	48	500	60	38	0.633333	0.507706	0.747806
0.007	48	550	60	38	0.633333	0.507706	0.747806
0.007	48	600	60	38	0.633333	0.507706	0.747806
0.007	48	650	60	38	0.633333	0.507706	0.747806
0.007	48	700	60	38	0.633333	0.507706	0.747806
0.007	48	750	60	38	0.633333	0.507706	0.747806
0.007	48	800	60	38	0.633333	0.507706	0.747806
0.007	54	0	60	10	0.166667	0.087274	0.27391
0.007	54	50	60	16	0.266667	0.16608	0.386744
0.007	54	100	60	30	0.5	0.375494	0.624506
0.007	54	150	60	33	0.55	0.424058	0.67179
0.007	54	200	60	33	0.55	0.424058	0.67179
0.007	54	250	60	35	0.583333	0.457069	0.702625
0.007	54	300	60	36	0.6	0.473802	0.717831
0.007	54	350	60	36	0.6	0.473802	0.717831
0.007	54	400	60	38	0.633333	0.507706	0.747806
0.007	54	450	60	38	0.633333	0.507706	0.747806
0.007	54	500	60	38	0.633333	0.507706	0.747806
0.007	54	550	60	38	0.633333	0.507706	0.747806
0.007	54	600	60	38	0.633333	0.507706	0.747806
0.007	54	650	60	38	0.633333	0.507706	0.747806
0.007	54	700	60	38	0.633333	0.507706	0.747806
0.007	54	750	60	38	0.633333	0.507706	0.747806
0.007	54	800	60	38	0.633333	0.507706	0.747806
0.007	60	0	60	10	0.166667	0.087274	0.27391
0.007	60	50	60	16	0.266667	0.16608	0.386744
0.007	60	100	60	31	0.516667	0.391526	0.640403
0.007	60	150	60	36	0.6	0.473802	0.717831
0.007	60	200	60	36	0.6	0.473802	0.717831
0.007	60	250	60	38	0.633333	0.507706	0.747806
0.007	60	300	60	39	0.65	0.524884	0.762567
0.007	60	350	60	39	0.65	0.524884	0.762567
0.007	60	400	60	40	0.666667	0.54222	0.777179
0.007	60	450	60	40	0.666667	0.54222	0.777179
0.007	60	500	60	40	0.666667	0.54222	0.777179
0.007	60	550	60	40	0.666667	0.54222	0.777179
0.007	60	600	60	40	0.666667	0.54222	0.777179
0.007	60	650	60	40	0.666667	0.54222	0.777179
0.007	60	700	60	40	0.666667	0.54222	0.777179
0.007	60	750	60	40	0.666667	0.54222	0.777179
0.007	60	800	60	40	0.666667	0.54222	0.777179
0.008	0	0	60	0	0	0	0.031519
0.008	0	50	60	1	0.0166667	0.000974816	0.0712987
0.008	0	100	60	1	0.0166667	0.000974816	0.0712987
0.008	0	150	60	1	0.0166667	0.000974816	0.0712987
0.008	0	200	60	1	0.0166667	0.000974816	0.0712987
0.008	0	250	60	1	0.0166667	0.000974816	0.0712987
0.008	0	300	60	2	0.0333333	0.00562309	0.0993811
0.008	0	350	60	2	0.0333333	0.00562309	0.0993811
0.008	0	400	60	2	0.0333333	0.00562309	0.0993811
0.008	0	450	60	2	0.0333333	0.00562309	0.0993811
0.008	0	500	60	2	0.0333333	0.00562309	0.0993811
0.008	0	550	60	2	0.0333333	0.00562309	0.0993811
0.008	0	600	60	2	0.0333333	0.00562309	0.0993811
0.008	0	650	60	2	0.0333333	0.00562309	0.0993811
0.008	0	700	60	2	0.0333333	0.00562309	0.0993811
0.008	0	750	60	2	0.0333333	0.00562309	0.0993811
0.008	0	800	60	2	0.0333333	0.00562309	0.0993811
0.008	6	0	60	1	0.0166667	0.000974816	0.0712987
0.008	6	50	60	3	0.05	0.0126792	0.124544
0.008	6	100	60	10	0.166667	0.087274	0.27391
0.008	6	150	60	14	0.233333	0.138882	0.350092
0.008	6	200	60	14	0.233333	0.138882	0.350092
0.008	6	250	60	17	0.283333	0.180016	0.404763
0.008	6	300	60	17	0.283333	0.180016	0.404763
0.008	6	350	60	17	0.283333	0.180016	0.404763
0.008	6	400	60	18	0.3	0.194123	0.422614
0.008	6	450	60	18	0.3	0.194123	0.422614
0.008	6	500	60	19	0.316667	0.208413	0.440282
0.008	6	550	60	19	0.316667	0.208413	0.440282
0.008	6	600	60	19	0.316667	0.208413	0.440282
0.008	6	650	60	19	0.316667	0.208413	0.440282
0.008	6	700	60	19	0.316667	0.208413	0.440282
0.008	6	750	60	19	0.316667	0.208413	0.440282
0.008	6	800	60	19	0.316667	0.208413	0.440282
0.008	12	0	60	4	0.0666667	0.0211906	0.148106
0.008	12	50	60	7	0.116667	0.0519269	0.213393
0.008	12	100	60	17	0.283333	0.180016	0.404763
0.008	12	150	60	21	0.35	0.237433	0.475116
0.008	12	200	60	22	0.366667	0.252194	0.492294
0.008	12	250	60	23	0.383333	0.267108	0.50932
0.008	12	300	60	23	0.383333	0.267108	0.50932
0.008	12	350	60	23	0.383333	0.267108	0.50932
0.008	12	400	60	24	0.4	0.282169	0.526198
0.008	12	450	60	24	0.4	0.282169	0.526198
0.008	12	500	60	26	0.433333	0.312723	0.559502
0.008	12	550	60	26	0.433333	0.312723	0.559502
0.008	12	600	60	26	0.433333	0.312723	0.559502
0.008	12	650	60	26	0.433333	0.312723	0.559502
0.008	12	700	60	26	0.433333	0.312723	0.559502
0.008	12	750	60	26	0.433333	0.312723	0.559502
0.008	12	800	60	26	0.433333	0.312723	0.559502
0.008	18	0	60	6	0.1	0.0410198	0.192306
0.008	18	50	60	12	0.2	0.112552	0.312532
0.008	18	100	60	21	0.35	0.237433	0.475116
0.008	18	150	60	24	0.4	0.282169	0.526198
0.008	18	200	60	25	0.416667	0.297375	0.542931
0.008	18	250	60	27	0.45	0.32821	0.575942
0.008	18	300	60	27	0.45	0.32821	0.575942
0.008	18	350	60	27	0.45	0.32821	0.575942
0.008	18	400	60	27	0.45	0.32821	0.575942
0.008	18	450	60	28	0.466667	0.343835	0.592306
0.008	18	500	60	29	0.483333	0.359597	0.608474
0.008	18	550	60	29	0.483333	0.359597	0.608474
0.008	18	600	60	29	0.483333	0.359597	0.608474
0.008	18	650	60	29	0.483333	0.359597	0.608474
0.008	18	700	60	29	0.483333	0.359597	0.608474
0.008	18	750	60	29	0.483333	0.359597	0.608474
0.008	18	800	60	29	0.483333	0.359597	0.608474
0.008	24	0	60	7	0.116667	0.0519269	0.213393
0.008	24	50	60	13	0.216667	0.12559	0.331433
0.008	24	100	60	23	0.383333	0.267108	0.50932
0.008	24	150	60	28	0.466667	0.343835	0.592306
0.008	24	200	60	28	0.466667	0.343835	0.592306
0.008	24	250	60	30	0.5	0.375494	0.624506
0.008	24	300	60	30	0.5	0.375494	0.624506
0.008	24	350	60	30	0.5	0.375494	0.624506
0.008	24	400	60	32	0.533333	0.407694	0.656165
0.008	24	450	60	33	0.55	0.424058	0.67179
0.008	24	500	60	34	0.566667	0.440498	0.687277
0.008	24	550	60	34	0.566667	0.440498	0.687277
0.008	24	600	60	34	0.566667	0.440498	0.687277
0.008	24	650	60	34	0.566667	0.440498	0.687277
0.008	24	700	60	34	0.566667	0.440498	0.687277
0.008	24	750	60	34	0.566667	0.440498	0.687277
0.008	24	800	60	34	0.566667	0.440498	0.687277
0.008	30	0	60	9	0.15	0.0750912	0.254127
0.008	30	50	60	17	0.283333	0.180016	0.404763
0.008	30	100	60	29	0.483333	0.359597	0.608474
0.008	30	150	60	34	0.566667	0.440498	0.687277
0.008	30	200	60	35	0.583333	0.457069	0.702625
0.008	30	250	60	37	0.616667	0.49068	0.732892
0.008	30	300	60	37	0.616667	0.49068	0.732892
0.008	30	350	60	37	0.616667	0.49068	0.732892
0.008	30	400	60	39	0.65	0.524884	0.762567
0.008	30	450	60	39	0.65	0.524884	0.762567
0.008	30	500	60	40	0.666667	0.54222	0.777179
0.008	30	550	60	40	0.666667	0.54222	0.777179
0.008	30	600	60	40	0.666667	0.54222	0.777179
0.008	30	650	60	40	0.666667	0.54222	0.777179
0.008	30	700	60	40	0.666667	0.54222	0.777179
0.008	30	750	60	40	0.666667	0.54222	0.777179
0.008	30	800	60	40	0.666667	0.54222	0.777179
0.008	36	0	60	10	0.166667	0.087274	0.27391
0.008	36	50	60	19	0.316667	0.208413	0.440282
0.008	36	100	60	31	0.516667	0.391526	0.640403
0.008	36	150	60	37	0.616667	0.49068	0.732892
0.008	36	200	60	37	0.616667	0.49068	0.732892
0.008	36	250	60	39	0.65	0.524884	0.762567
0.008	36	300	60	39	0.65	0.524884	0.762567
0.008	36	350	60	39	0.65	0.524884	0.762567
0.008	36	400	60	41	0.683333	0.559718	0.791587
0.008	36	450	60	41	0.683333	0.559718	0.791587
0.008	36	500	60	42	0.7	0.577386	0.805878
0.008	36	550	60	42	0.7	0.577386	0.805878
0.008	36	600	60	42	0.7	0.577386	0.805878
0.008	36	650	60	42	0.7	0.577386	0.805878
0.008	36	700	60	42	0.7	0.577386	0.805878
0.008	36	750	60	42	0.7	0.577386	0.805878
0.008	36	800	60	42	0.7	0.577386	0.805878
0.008	42	0	60	10	0.166667	0.087274	0.27391
0.008	42	50	60	19	0.316667	0.208413	0.440282
0.008	42	100	60	31	0.516667	0.391526	0.640403
0.008	42	150	60	38	0.633333	0.507706	0.747806
0.008	42	200	60	38	0.633333	0.507706	0.747806
0.008	42	250	60	40	0.666667	0.54222	0.777179
0.008	42	300	60	40	0.666667	0.54222	0.777179
0.008	42	350	60	40	0.666667	0.54222	0.777179
0.008	42	400	60	42	0.7	0.577386	0.805878
0.008	42	450	60	42	0.7	0.577386	0.805878
0.008	42	500	60	43	0.716667	0.595237	0.819984
0.008	42	550	60	43	0.716667	0.595237	0.819984
0.008	42	600	60	43	0.716667	0.595237	0.819984
0.008	42	650	60	43	0.716667	0.595237	0.819984
0.008	42	700	60	43	0.716667	0.595237	0.819984
0.008	42	750	60	43	0.716667	0.595237	0.819984
0.008	42	800	60	43	0.716667	0.595237	0.819984
0.008	48	0	60	12	0.2	0.112552	0.312532
0.008	48	50	60	20	0.333333	0.222822	0.45778
0.008	48	100	60	34	0.566667	0.440498	0.687277
0.008	48	150	60	39	0.65	0.524884	0.762567
0.008	48	200	60	39	0.65	0.524884	0.762567
0.008	48	250	60	41	0.683333	0.559718	0.791587
0.008	48	300	60	42	0.7	0.577386	0.805878
0.008	48	350	60	42	0.7	0.577386	0.805878
0.008	48	400	60	44	0.733333	0.613256	0.83392
0.008	48	450	60	44	0.733333	0.613256	0.83392
0.008	48	500	60	45	0.75	0.631474	0.847596
0.008	48	550	60	45	0.75	0.631474	0.847596
0.008	48	600	60	45	0.75	0.631474	0.847596
0.008	48	650	60	45	0.75	0.631474	0.847596
0.008	48	700	60	45	0.75	0.631474	0.847596
0.008	48	750	60	45	0.75	0.631474	0.847596
0.008	48	800	60	45	0.75	0.631474	0.847596
0.008	54	0	60	12	0.2	0.112552	0.312532
0.008	54	50	60	20	0.333333	0.222822	0.45778
0.008	54	100	60	34	0.566667	0.440498	0.687277
0.008	54	150	60	39	0.65	0.524884	0.762567
0.008	54	200	60	39	0.65	0.524884	0.762567
0.008	54	250	60	41	0.683333	0.559718	0.791587
0.008	54	300	60	42	0.7	0.577386	0.805878
0.008	54	350	60	42	0.7	0.577386	0.805878
0.008	54	400	60	44	0.733333	0.613256	0.83392
0.008	54	450	60	44	0.733333	0.613256	0.83392
0.008	54	500	60	45	0.75	0.631474	0.847596
0.008	54	550	60	45	0.75	0.631474	0.847596
0.008	54	600	60	45	0.75	0.631474	0.847596
0.008	54	650	60	45	0.75	0.631474	0.847596
0.008	54	700	60	45	0.75	0.631474	0.847596
0.008	54	750	60	45	0.75	0.631474	0.847596
0.008	54	800	60	45	0.75	0.631474	0.847596
0.008	60	0	60	12	0.2	0.112552	0.312532
0.008	60	50	60	20	0.333333	0.222822	0.45778
0.008	60	100	60	35	0.583333	0.457069	0.702625
0.008	60	150	60	40	0.666667	0.54222	0.777179
0.008	60	200	60	40	0.666667	0.54222	0.777179
0.008	60	250	60	42	0.7	0.577386	0.805878
0.008	60	300	60	43	0.716667	0.595237	0.819984
0.008	60	350	60	43	0.716667	0.595237	0.819984
0.008	60	400	60	44	0.733333	0.613256	0.83392
0.008	60	450	60	44	0.733333	0.613256	0.83392
0.008	60	500	60	45	0.75	0.631474	0.847596
0.008	60	550	60	45	0.75	0.631474	0.847596
0.008	60	600	60	45	0.75	0.631474	0.847596
0.008	60	650	60	45	0.75	0.631474	0.847596
0.008	60	700	60	45	0.75	0.631474	0.847596
0.008	60	750	60	45	0.75	0.631474	0.847596
0.008	60	800	60	45	0.75	0.631474	0.847596
0.009	0	0	60	0	0	0	0.031519
0.009	0	50	60	1	0.0166667	0.000974816	0.0712987
0.009	0	100	60	1	0.0166667	0.000974816	0.0712987
0.009	0	150	60	1	0.0166667	0.000974816	0.0712987
0.009	0	200	60	1	0.0166667	0.000974816	0.0712987
0.009	0	250	60	1	0.0166667	0.000974816	0.0712987
0.009	0	300	60	2	0.0333333	0.00562309	0.0993811
0.009	0	350	60	2	0.0333333	0.00562309	0.0993811
0.009	0	400	60	2	0.0333333	0.00562309	0.0993811
0.009	0	450	60	2	0.0333333	0.00562309	0.0993811
0.009	0	500	60	2	0.0333333	0.00562309	0.0993811
0.009	0	550	60	2	0.0333333	0.00562309	0.0993811
0.009	0	600	60	2	0.0333333	0.00562309	0.0993811
0.009	0	650	60	2	0.0333333	0.00562309	0.0993811
0.009	0	700	60	2	0.0333333	0.00562309	0.0993811
0.009	0	750	60	2	0.0333333	0.00562309	0.0993811
0.009	0	800	60	2	0.0333333	0.00562309	0.0993811
0.009	6	0	60	2	0.0333333	0.00562309	0.0993811
0.009	6	50	60	4	0.0666667	0.0211906	0.148106
0.009	6	100	60	11	0.183333	0.099757	0.293367
0.009	6	150	60	15	0.25	0.152404	0.368526
0.009	6	200	60	15	0.25	0.152404	0.368526
0.009	6	250	60	18	0.3	0.194123	0.422614
0.009	6	300	60	18	0.3	0.194123	0.422614
0.009	6	350	60	18	0.3	0.194123	0.422614
0.009	6	400	60	19	0.316667	0.208413	0.440282
0.009	6	450	60	19	0.316667	0.208413	0.440282
0.009	6	500	60	20	0.333333	0.222822	0.45778
0.009	6	550	60	20	0.333333	0.222822	0.45778
0.009	6	600	60	20	0.333333	0.222822	0.45778
0.009	6	650	60	20	0.333333	0.222822	0.45778
0.009	6	700	60	20	0.333333	0.222822	0.45778
0.009	6	750	60	20	0.333333	0.222822	0.45778
0.009	6	800	60	20	0.333333	0.222822	0.45778
0.009	12	0	60	5	0.0833333	0.0307372	0.1706
0.009	12	50	60	9	0.15	0.0750912	0.254127
0.009	12	100	60	19	0.316667	0.208413	0.440282
0.009	12	150	60	23	0.383333	0.267108	0.50932
0.009	12	200	60	24	0.4	0.282169	0.526198
0.009	12	250	60	25	0.416667	0.297375	0.542931
0.009	12	300	60	25	0.416667	0.297375	0.542931
0.009	12	350	60	25	0.416667	0.297375	0.542931
0.009	12	400	60	27	0.45	0.32821	0.575942
0.009	12	450	60	27	0.45	0.32821	0.575942
0.009	12	500	60	28	0.466667	0.343835	0.592306
0.009	12	550	60	28	0.466667	0.343835	0.592306
0.009	12	600	60	28	0.466667	0.343835	0.592306
0.009	12	650	60	28	0.466667	0.343835	0.592306
0.009	12	700	60	28	0.466667	0.343835	0.592306
0.009	12	750	60	28	0.466667	0.343835	0.592306
0.009	12	800	60	28	0.466667	0.343835	0.592306
0.009	18	0	60	7	0.116667	0.0519269	0.213393
0.009	18	50	60	14	0.233333	0.138882	0.350092
0.009	18	100	60	22	0.366667	0.252194	0.492294
0.009	18	150	60	25	0.416667	0.297375	0.542931
0.009	18	200	60	26	0.433333	0.312723	0.559502
0.009	18	250	60	28	0.466667	0.343835	0.592306
0.009	18	300	60	28	0.466667	0.343835	0.592306
0.009	18	350	60	28	0.466667	0.343835	0.592306
0.009	18	400	60	29	0.483333	0.359597	0.608474
0.009	18	450	60	30	0.5	0.375494	0.624506
0.009	18	500	60	30	0.5	0.375494	0.624506
0.009	18	550	60	30	0.5	0.375494	0.624506
0.009	18	600	60	30	0.5	0.375494	0.624506
0.009	18	650	60	30	0.5	0.375494	0.624506
0.009	18	700	60	30	0.5	0.375494	0.624506
0.009	18	750	60	30	0.5	0.375494	0.624506
0.009	18	800	60	30	0.5	0.375494	0.624506
0.009	24	0	60	8	0.133333	0.0632829	0.233974
0.009	24	50	60	15	0.25	0.152404	0.368526
0.009	24	100	60	27	0.45	0.32821	0.575942
0.009	24	150	60	32	0.533333	0.407694	0.656165
0.009	24	200	60	32	0.533333	0.407694	0.656165
0.009	24	250	60	34	0.566667	0.440498	0.687277
0.009	24	300	60	34	0.566667	0.440498	0.687277
0.009	24	350	60	34	0.566667	0.440498	0.687277
0.009	24	400	60	37	0.616667	0.49068	0.732892
0.009	24	450	60	38	0.633333	0.507706	0.747806
0.009	24	500	60	39	0.65	0.524884	0.762567
0.009	24	550	60	39	0.65	0.524884	0.762567
0.009	24	600	60	39	0.65	0.524884	0.762567
0.009	24	650	60	39	0.65	0.524884	0.762567
0.009	24	700	60	39	0.65	0.524884	0.762567
0.009	24	750	60	39	0.65	0.524884	0.762567
0.009	24	800	60	39	0.65	0.524884	0.762567
0.009	30	0	60	10	0.166667	0.087274	0.27391
0.009	30	50	60	19	0.316667	0.208413	0.440282
0.009	30	100	60	32	0.533333	0.407694	0.656165
0.009	30	150	60	37	0.616667	0.49068	0.732892
0.009	30	200	60	38	0.633333	0.507706	0.747806
0.009	30	250	60	40	0.666667	0.54222	0.777179
0.009	30	300	60	40	0.666667	0.54222	0.777179
0.009	30	350	60	40	0.666667	0.54222	0.777179
0.009	30	400	60	43	0.716667	0.595237	0.819984
0.009	30	450	60	43	0.716667	0.595237	0.819984
0.009	30	500	60	44	0.733333	0.613256	0.83392
0.009	30	550	60	44	0.733333	0.613256	0.83392
0.009	30	600	60	44	0.733333	0.613256	0.83392
0.009	30	650	60	44	0.733333	0.613256	0.83392
0.009	30	700	60	44	0.733333	0.613256	0.83392
0.009	30	750	60	44	0.733333	0.613256	0.83392
0.009	30	800	60	44	0.733333	0.613256	0.83392
0.009	36	0	60	11	0.183333	0.099757	0.293367
0.009	36	50	60	21	0.35	0.237433	0.475116
0.009	36	100	60	34	0.566667	0.440498	0.687277
0.009	36	150	60	40	0.666667	0.54222	0.777179
0.009	36	200	60	40	0.666667	0.54222	0.777179
0.009	36	250	60	42	0.7	0.577386	0.805878
0.009	36	300	60	42	0.7	0.577386	0.805878
0.009	36	350	60	42	0.7	0.577386	0.805878
0.009	36	400	60	45	0.75	0.631474	0.847596
0.009	36	450	60	45	0.75	0.631474	0.847596
0.009	36	500	60	46	0.766667	0.649908	0.861118
0.009	36	550	60	46	0.766667	0.649908	0.861118
0.009	36	600	60	46	0.766667	0.649908	0.861118
0.009	36	650	60	46	0.766667	0.649908	0.861118
0.009	36	700	60	46	0.766667	0.649908	0.861118
0.009	36	750	60	46	0.766667	0.649908	0.861118
0.009	36	800	60	46	0.766667	0.649908	0.861118
0.009	42	0	60	11	0.183333	0.099757	0.293367
0.009	42	50	60	21	0.35	0.237433	0.475116
0.009	42	100	60	34	0.566667	0.440498	0.687277
0.009	42	150	60	41	0.683333	0.559718	0.791587
0.009	42	200	60	41	0.683333	0.559718	0.791587
0.009	42	250	60	43	0.716667	0.595237	0.819984
0.009	42	300	60	43	0.716667	0.595237	0.819984
0.009	42	350	60	43	0.716667	0.595237	0.819984
0.009	42	400	60	46	0.766667	0.649908	0.861118
0.009	42	450	60	46	0.766667	0.649908	0.861118
0.009	42	500	60	47	0.783333	0.668567	0.87441
0.009	42	550	60	47	0.783333	0.668567	0.87441
0.009	42	600	60	47	0.783333	0.668567	0.87441
0.009	42	650	60	47	0.783333	0.668567	0.87441
0.009	42	700	60	47	0.783333	0.668567	0.87441
0.009	42	750	60	47	0.783333	0.668567	0.87441
0.009	42	800	60	47	0.783333	0.668567	0.87441
0.009	48	0	60	13	0.216667	0.12559	0.331433
0.009	48	50	60	22	0.366667	0.252194	0.492294
0.009	48	100	60	37	0.616667	0.49068	0.732892
0.009	48	150	60	42	0.7	0.577386	0.805878
0.009	48	200	60	42	0.7	0.577386	0.805878
0.009	48	250	60	44	0.733333	0.613256	0.83392
0.009	48	300	60	45	0.75	0.631474	0.847596
0.009	48	350	60	45	0.75	0.631474	0.847596
0.009	48	400	60	48	0.8	0.687468	0.887447
0.009	48	450	60	48	0.8	0.687468	0.887447
0.009	48	500	60	49	0.816667	0.706633	0.900243
0.009	48	550	60	49	0.816667	0.706633	0.900243
0.009	48	600	60	49	0.816667	0.706633	0.900243
0.009	48	650	60	49	0.816667	0.706633	0.900243
0.009	48	700	60	49	0.816667	0.706633	0.900243
0.009	48	750	60	49	0.816667	0.706633	0.900243
0.009	48	800	60	49	0.816667	0.706633	0.900243
0.009	54	0	60	13	0.216667	0.12559	0.331433
0.009	54	50	60	22	0.366667	0.252194	0.492294
0.009	54	100	60	37	0.616667	0.49068	0.732892
0.009	54	150	60	42	0.7	0.577386	0.805878
0.009	54	200	60	42	0.7	0.577386	0.805878
0.009	54	250	60	44	0.733333	0.613256	0.83392
0.009	54	300	60	45	0.75	0.631474	0.847596
0.009	54	350	60	45	0.75	0.631474	0.847596
0.009	54	400	60	48	0.8	0.687468	0.887447
0.009	54	450	60	48	0.8	0.687468	0.887447
0.009	54	500	60	49	0.816667	0.706633	0.900243
0.009	54	550	60	49	0.816667	0.706633	0.900243
0.009	54	600	60	49	0.816667	0.706633	0.900243
0.009	54	650	60	49	0.816667	0.706633	0.900243
0.009	54	700	60	49	0.816667	0.706633	0.900243
0.009	54	750	60	49	0.816667	0.706633	0.900243
0.009	54	800	60	49	0.816667	0.706633	0.900243
0.009	60	0	60	14	0.233333	0.138882	0.350092
0.009	60	50	60	24	0.4	0.282169	0.526198
0.009	60	100	60	38	0.633333	0.507706	0.747806
0.009	60	150	60	43	0.716667	0.595237	0.819984
0.009	60	200	60	43	0.716667	0.595237	0.819984
0.009	60	250	60	45	0.75	0.631474	0.847596
0.009	60	300	60	46	0.766667	0.649908	0.861118
0.009	60	350	60	46	0.766667	0.649908	0.861118
0.009	60	400	60	48	0.8	0.687468	0.887447
0.009	60	450	60	48	0.8	0.687468	0.887447
0.009	60	500	60	49	0.816667	0.706633	0.900243
0.009	60	550	60	49	0.816667	0.706633	0.900243
0.009	60	600	60	49	0.816667	0.706633	0.900243
0.009	60	650	60	49	0.816667	0.706633	0.900243
0.009	60	700	60	49	0.816667	0.706633	0.900243
0.009	60	750	60	49	0.816667	0.706633	0.900243
0.009	60	800	60	49	0.816667	0.706633	0.900243
0.01	0	0	60	0	0	0	0.031519
0.01	0	50	60	1	0.0166667	0.000974816	0.0712987
0.01	0	100	60	1	0.0166667	0.000974816	0.0712987
0.01	0	150	60	1	0.0166667	0.000974816	0.0712987
0.01	0	200	60	1	0.0166667	0.000974816	0.0712987
0.01	0	250	60	1	0.0166667	0.000974816	0.0712987
0.01	0	300	60	2	0.0333333	0.00562309	0.0993811
0.01	0	350	60	2	0.0333333	0.00562309	0.0993811
0.01	0	400	60	2	0.0333333	0.00562309	0.0993811
0.01	0	450	60	2	0.0333333	0.00562309	0.0993811
0.01	0	500	60	2	0.0333333	0.00562309	0.0993811
0.01	0	550	60	2	0.0333333	0.00562309	0.0993811
0.01	0	600	60	2	0.0333333	0.00562309	0.0993811
0.01	0	650	60	2	0.0333333	0.00562309	0.0993811
0.01	0	700	60	2	0.0333333	0.00562309	0.0993811
0.01	0	750	60	2	0.0333333	0.00562309	0.0993811
0.01	0	800	60	2	0.0333333	0.00562309	0.0993811
0.01	6	0	60	3	0.05	0.0126792	0.124544
0.01	6	50	60	5	0.0833333	0.0307372	0.1706
0.01	6	100	60	12	0.2	0.112552	0.312532
0.01	6	150	60	16	0.266667	0.16608	0.386744
0.01	6	200	60	16	0.266667	0.16608	0.386744
0.01	6	250	60	19	0.316667	0.208413	0.440282
0.01	6	300	60	20	0.333333	0.222822	0.45778
0.01	6	350	60	20	0.333333	0.222822	0.45778
0.01	6	400	60	21	0.35	0.237433	0.475116
0.01	6	450	60	21	0.35	0.237433	0.475116
0.01	6	500	60	22	0.366667	0.252194	0.492294
0.01	6	550	60	22	0.366667	0.252194	0.492294
0.01	6	600	60	22	0.366667	0.252194	0.492294
0.01	6	650	60	22	0.366667	0.252194	0.492294
0.01	6	700	60	22	0.366667	0.252194	0.492294
0.01	6	750	60	22	0.366667	0.252194	0.492294
0.01	6	800	60	22	0.366667	0.252194	0.492294
0.01	12	0	60	6	0.1	0.0410198	0.192306
0.01	12	50	60	10	0.166667	0.087274	0.27391
0.01	12	100	60	19	0.316667	0.208413	0.440282
0.01	12	150	60	23	0.383333	0.267108	0.50932
0.01	12	200	60	24	0.4	0.282169	0.526198
0.01	12	250	60	25	0.416667	0.297375	0.542931
0.01	12	300	60	26	0.433333	0.312723	0.559502
0.01	12	350	60	26	0.433333	0.312723	0.559502
0.01	12	400	60	28	0.466667	0.343835	0.592306
0.01	12	450	60	28	0.466667	0.343835	0.592306
0.01	12	500	60	29	0.483333	0.359597	0.608474
0.01	12	550	60	29	0.483333	0.359597	0.608474
0.01	12	600	60	29	0.483333	0.359597	0.608474
0.01	12	650	60	29	0.483333	0.359597	0.608474
0.01	12	700	60	29	0.483333	0.359597	0.608474
0.01	12	750	60	29	0.483333	0.359597	0.608474
0.01	12	800	60	29	0.483333	0.359597	0.608474
0.01	18	0	60	9	0.15	0.0750912	0.254127
0.01	18	50	60	15	0.25	0.152404	0.368526
0.01	18	100	60	23	0.383333	0.267108	0.50932
0.01	18	150	60	26	0.433333	0.312723	0.559502
0.01	18	200	60	27	0.45	0.32821	0.575942
0.01	18	250	60	29	0.483333	0.359597	0.608474
0.01	18	300	60	30	0.5	0.375494	0.624506
0.01	18	350	60	30	0.5	0.375494	0.624506
0.01	18	400	60	32	0.533333	0.407694	0.656165
0.01	18	450	60	33	0.55	0.424058	0.67179
0.01	18	500	60	33	0.55	0.424058	0.67179
0.01	18	550	60	33	0.55	0.424058	0.67179
0.01	18	600	60	33	0.55	0.424058	0.67179
0.01	18	650	60	33	0.55	0.424058	0.67179
0.01	18	700	60	33	0.55	0.424058	0.67179
0.01	18	750	60	33	0.55	0.424058	0.67179
0.01	18	800	60	33	0.55	0.424058	0.67179
0.01	24	0	60	10	0.166667	0.087274	0.27391
0.01	24	50	60	16	0.266667	0.16608	0.386744
0.01	24	100	60	28	0.466667	0.343835	0.592306
0.01	24	150	60	34	0.566667	0.440498	0.687277
0.01	24	200	60	34	0.566667	0.440498	0.687277
0.01	24	250	60	36	0.6	0.473802	0.717831
0.01	24	300	60	37	0.616667	0.49068	0.732892
0.01	24	350	60	37	0.616667	0.49068	0.732892
0.01	24	400	60	40	0.666667	0.54222	0.777179
0.01	24	450	60	40	0.666667	0.54222	0.777179
0.01	24	500	60	41	0.683333	0.559718	0.791587
0.01	24	550	60	41	0.683333	0.559718	0.791587
0.01	24	600	60	41	0.683333	0.559718	0.791587
0.01	24	650	60	41	0.683333	0.559718	0.791587
0.01	24	700	60	41	0.683333	0.559718	0.791587
0.01	24	750	60	41	0.683333	0.559718	0.791587
0.01	24	800	60	41	0.683333	0.559718	0.791587
0.01	30	0	60	12	0.2	0.112552	0.312532
0.01	30	50	60	20	0.333333	0.222822	0.45778
0.01	30	100	60	32	0.533333	0.407694	0.656165
0.01	30	150	60	38	0.633333	0.507706	0.747806
0.01	30	200	60	39	0.65	0.524884	0.762567
0.01	30	250	60	41	0.683333	0.559718	0.791587
0.01	30	300	60	41	0.683333	0.559718	0.791587
0.01	30	350	60	41	0.683333	0.559718	0.791587
0.01	30	400	60	44	0.733333	0.613256	0.83392
0.01	30	450	60	44	0.733333	0.613256	0.83392
0.01	30	500	60	45	0.75	0.631474	0.847596
0.01	30	550	60	45	0.75	0.631474	0.847596
0.01	30	600	60	45	0.75	0.631474	0.847596
0.01	30	650	60	45	0.75	0.631474	0.847596
0.01	30	700	60	45	0.75	0.631474	0.847596
0.01	30	750	60	45	0.75	0.631474	0.847596
0.01	30	800	60	45	0.75	0.631474	0.847596
0.01	36	0	60	13	0.216667	0.12559	0.331433
0.01	36	50	60	22	0.366667	0.252194	0.492294
0.01	36	100	60	34	0.566667	0.440498	0.687277
0.01	36	150	60	41	0.683333	0.559718	0.791587
0.01	36	200	60	41	0.683333	0.559718	0.791587
0.01	36	250	60	43	0.716667	0.595237	0.819984
0.01	36	300	60	43	0.716667	0.595237	0.819984
0.01	36	350	60	43	0.716667	0.595237	0.819984
0.01	36	400	60	46	0.766667	0.649908	0.861118
0.01	36	450	60	46	0.766667	0.649908	0.861118
0.01	36	500	60	47	0.783333	0.668567	0.87441
0.01	36	550	60	47	0.783333	0.668567	0.87441
0.01	36	600	60	47	0.783333	0.668567	0.87441
0.01	36	650	60	47	0.783333	0.668567	0.87441
0.01	36	700	60	47	0.783333	0.668567	0.87441
0.01	36	750	60	47	0.783333	0.668567	0.87441
0.01	36	800	60	47	0.783333	0.668567	0.87441
0.01	42	0	60	13	0.216667	0.12559	0.331433
0.01	42	50	60	22	0.366667	0.252194	0.492294
0.01	42	100	60	34	0.566667	0.440498	0.687277
0.01	42	150	60	42	0.7	0.577386	0.805878
0.01	42	200	60	42	0.7	0.577386	0.805878
0.01	42	250	60	44	0.733333	0.613256	0.83392
0.01	42	300	60	44	0.733333	0.613256	0.83392
0.01	42	350	60	44	0.733333	0.613256	0.83392
0.01	42	400	60	47	0.783333	0.668567	0.87441
0.01	42	450	60	47	0.783333	0.668567	0.87441
[truncated: 58 more rows]
