# Supplementary material for: Estimating Transmission Potential of H5N1 Viruses Among Humans in Egypt Using Phylogeny, Genetic Distance and Sampling Time Interval
Source: Front Microbiol. 2019 Dec 3;10:2765. doi: 10.3389/fmicb.2019.02765 (PMC6901801; doi:10.3389/fmicb.2019.02765)
Supplement: DATA SHEET S1 — R codes for estimation of R0 and its confidence interval from phylogeny, genetic distance, time difference, and geographical distance. [file Data_Sheet_1.ZIP]

Archive with 16 entries (13 files):
- R_code/
- R_code/time_diff.csv
- __MACOSX/
- __MACOSX/R_code/
- __MACOSX/R_code/._time_diff.csv
- R_code/Hu60_matrix.csv
- __MACOSX/R_code/._Hu60_matrix.csv
- R_code/candidate_pairs_from_phylogeny.csv
- __MACOSX/R_code/._candidate_pairs_from_phylogeny.csv
- R_code/estimate_R0_no_phylogeny.r
- __MACOSX/R_code/._estimate_R0_no_phylogeny.r
- R_code/dist_city.csv
- __MACOSX/R_code/._dist_city.csv
- R_code/estimate_R0_phylogeny.r
- __MACOSX/R_code/._estimate_R0_phylogeny.r
- __MACOSX/._R_code
