# Supplementary material for: Estimating Transmission Potential of H5N1 Viruses Among Humans in Egypt Using Phylogeny, Genetic Distance and Sampling Time Interval
Source: Front Microbiol. 2019 Dec 3;10:2765. doi: 10.3389/fmicb.2019.02765 (PMC6901801; doi:10.3389/fmicb.2019.02765)
Supplement: DATA SHEET S1 — R codes for estimation of R0 and its confidence interval from phylogeny, genetic distance, time difference, and geographical distance. [file Data_Sheet_1.ZIP › R_code/time_diff.csv]

	EF535822	CY062439	KP702165	KP702173	KR063683	CY041908	KP864432	KP864433	KP864434	KP864435	CY062464	CY062466	CY041910	CY041912	CY041914	JX456101	CY041916	CY062468	CY062470	KM392416	KM392417	CY062474	CY041918	CY062476	JX456104	CY041920	CY062478	CY041922	CY041924	CY062480	CY062482	CY062484	CY041926	CY041928	CY041930	CY041932	CY041934	CY041936	CY041938	CY041940	CY041943	CY062486	CY041945	CY041947	CY041949	CY041951	CY041953	CY041955	CY062447
EF535822	0	301	2815	2817	2846	670	2851	2851	2855	2857	1035	1036	682	693	697	1806	718	1057	1062	2550	2551	1070	721	1068	1843	727	1078	732	742	1082	1086	1090	748	750	764	765	767	768	788	790	796	1114	797	797	804	804	810	816	826
CY062439	301	0	3116	3118	3147	971	3152	3152	3156	3158	1336	1337	983	994	998	2107	1019	1358	1363	2851	2852	1371	1022	1369	2144	1028	1379	1033	1043	1383	1387	1391	1049	1051	1065	1066	1068	1069	1089	1091	1097	1415	1098	1098	1105	1105	1111	1117	1127
KP702165	2815	3116	0	2	31	2145	36	36	40	42	1780	1779	2133	2122	2118	1009	2097	1758	1753	265	264	1745	2094	1747	972	2088	1737	2083	2073	1733	1729	1725	2067	2065	2051	2050	2048	2047	2027	2025	2019	1701	2018	2018	2011	2011	2005	1999	1989
KP702173	2817	3118	2	0	29	2147	34	34	38	40	1782	1781	2135	2124	2120	1011	2099	1760	1755	267	266	1747	2096	1749	974	2090	1739	2085	2075	1735	1731	1727	2069	2067	2053	2052	2050	2049	2029	2027	2021	1703	2020	2020	2013	2013	2007	2001	1991
KR063683	2846	3147	31	29	0	2176	5	5	9	11	1811	1810	2164	2153	2149	1040	2128	1789	1784	296	295	1776	2125	1778	1003	2119	1768	2114	2104	1764	1760	1756	2098	2096	2082	2081	2079	2078	2058	2056	2050	1732	2049	2049	2042	2042	2036	2030	2020
CY041908	670	971	2145	2147	2176	0	2181	2181	2185	2187	365	366	12	23	27	1136	48	387	392	1880	1881	400	51	398	1173	57	408	62	72	412	416	420	78	80	94	95	97	98	118	120	126	444	127	127	134	134	140	146	156
KP864432	2851	3152	36	34	5	2181	0	0	4	6	1816	1815	2169	2158	2154	1045	2133	1794	1789	301	300	1781	2130	1783	1008	2124	1773	2119	2109	1769	1765	1761	2103	2101	2087	2086	2084	2083	2063	2061	2055	1737	2054	2054	2047	2047	2041	2035	2025
KP864433	2851	3152	36	34	5	2181	0	0	4	6	1816	1815	2169	2158	2154	1045	2133	1794	1789	301	300	1781	2130	1783	1008	2124	1773	2119	2109	1769	1765	1761	2103	2101	2087	2086	2084	2083	2063	2061	2055	1737	2054	2054	2047	2047	2041	2035	2025
KP864434	2855	3156	40	38	9	2185	4	4	0	2	1820	1819	2173	2162	2158	1049	2137	1798	1793	305	304	1785	2134	1787	1012	2128	1777	2123	2113	1773	1769	1765	2107	2105	2091	2090	2088	2087	2067	2065	2059	1741	2058	2058	2051	2051	2045	2039	2029
KP864435	2857	3158	42	40	11	2187	6	6	2	0	1822	1821	2175	2164	2160	1051	2139	1800	1795	307	306	1787	2136	1789	1014	2130	1779	2125	2115	1775	1771	1767	2109	2107	2093	2092	2090	2089	2069	2067	2061	1743	2060	2060	2053	2053	2047	2041	2031
CY062464	1035	1336	1780	1782	1811	365	1816	1816	1820	1822	0	1	353	342	338	771	317	22	27	1515	1516	35	314	33	808	308	43	303	293	47	51	55	287	285	271	270	268	267	247	245	239	79	238	238	231	231	225	219	209
CY062466	1036	1337	1779	1781	1810	366	1815	1815	1819	1821	1	0	354	343	339	770	318	21	26	1514	1515	34	315	32	807	309	42	304	294	46	50	54	288	286	272	271	269	268	248	246	240	78	239	239	232	232	226	220	210
CY041910	682	983	2133	2135	2164	12	2169	2169	2173	2175	353	354	0	11	15	1124	36	375	380	1868	1869	388	39	386	1161	45	396	50	60	400	404	408	66	68	82	83	85	86	106	108	114	432	115	115	122	122	128	134	144
CY041912	693	994	2122	2124	2153	23	2158	2158	2162	2164	342	343	11	0	4	1113	25	364	369	1857	1858	377	28	375	1150	34	385	39	49	389	393	397	55	57	71	72	74	75	95	97	103	421	104	104	111	111	117	123	133
CY041914	697	998	2118	2120	2149	27	2154	2154	2158	2160	338	339	15	4	0	1109	21	360	365	1853	1854	373	24	371	1146	30	381	35	45	385	389	393	51	53	67	68	70	71	91	93	99	417	100	100	107	107	113	119	129
JX456101	1806	2107	1009	1011	1040	1136	1045	1045	1049	1051	771	770	1124	1113	1109	0	1088	749	744	744	745	736	1085	738	37	1079	728	1074	1064	724	720	716	1058	1056	1042	1041	1039	1038	1018	1016	1010	692	1009	1009	1002	1002	996	990	980
CY041916	718	1019	2097	2099	2128	48	2133	2133	2137	2139	317	318	36	25	21	1088	0	339	344	1832	1833	352	3	350	1125	9	360	14	24	364	368	372	30	32	46	47	49	50	70	72	78	396	79	79	86	86	92	98	108
CY062468	1057	1358	1758	1760	1789	387	1794	1794	1798	1800	22	21	375	364	360	749	339	0	5	1493	1494	13	336	11	786	330	21	325	315	25	29	33	309	307	293	292	290	289	269	267	261	57	260	260	253	253	247	241	231
CY062470	1062	1363	1753	1755	1784	392	1789	1789	1793	1795	27	26	380	369	365	744	344	5	0	1488	1489	8	341	6	781	335	16	330	320	20	24	28	314	312	298	297	295	294	274	272	266	52	265	265	258	258	252	246	236
KM392416	2550	2851	265	267	296	1880	301	301	305	307	1515	1514	1868	1857	1853	744	1832	1493	1488	0	1	1480	1829	1482	707	1823	1472	1818	1808	1468	1464	1460	1802	1800	1786	1785	1783	1782	1762	1760	1754	1436	1753	1753	1746	1746	1740	1734	1724
KM392417	2551	2852	264	266	295	1881	300	300	304	306	1516	1515	1869	1858	1854	745	1833	1494	1489	1	0	1481	1830	1483	708	1824	1473	1819	1809	1469	1465	1461	1803	1801	1787	1786	1784	1783	1763	1761	1755	1437	1754	1754	1747	1747	1741	1735	1725
CY062474	1070	1371	1745	1747	1776	400	1781	1781	1785	1787	35	34	388	377	373	736	352	13	8	1480	1481	0	349	2	773	343	8	338	328	12	16	20	322	320	306	305	303	302	282	280	274	44	273	273	266	266	260	254	244
CY041918	721	1022	2094	2096	2125	51	2130	2130	2134	2136	314	315	39	28	24	1085	3	336	341	1829	1830	349	0	347	1122	6	357	11	21	361	365	369	27	29	43	44	46	47	67	69	75	393	76	76	83	83	89	95	105
CY062476	1068	1369	1747	1749	1778	398	1783	1783	1787	1789	33	32	386	375	371	738	350	11	6	1482	1483	2	347	0	775	341	10	336	326	14	18	22	320	318	304	303	301	300	280	278	272	46	271	271	264	264	258	252	242
JX456104	1843	2144	972	974	1003	1173	1008	1008	1012	1014	808	807	1161	1150	1146	37	1125	786	781	707	708	773	1122	775	0	1116	765	1111	1101	761	757	753	1095	1093	1079	1078	1076	1075	1055	1053	1047	729	1046	1046	1039	1039	1033	1027	1017
CY041920	727	1028	2088	2090	2119	57	2124	2124	2128	2130	308	309	45	34	30	1079	9	330	335	1823	1824	343	6	341	1116	0	351	5	15	355	359	363	21	23	37	38	40	41	61	63	69	387	70	70	77	77	83	89	99
CY062478	1078	1379	1737	1739	1768	408	1773	1773	1777	1779	43	42	396	385	381	728	360	21	16	1472	1473	8	357	10	765	351	0	346	336	4	8	12	330	328	314	313	311	310	290	288	282	36	281	281	274	274	268	262	252
CY041922	732	1033	2083	2085	2114	62	2119	2119	2123	2125	303	304	50	39	35	1074	14	325	330	1818	1819	338	11	336	1111	5	346	0	10	350	354	358	16	18	32	33	35	36	56	58	64	382	65	65	72	72	78	84	94
CY041924	742	1043	2073	2075	2104	72	2109	2109	2113	2115	293	294	60	49	45	1064	24	315	320	1808	1809	328	21	326	1101	15	336	10	0	340	344	348	6	8	22	23	25	26	46	48	54	372	55	55	62	62	68	74	84
CY062480	1082	1383	1733	1735	1764	412	1769	1769	1773	1775	47	46	400	389	385	724	364	25	20	1468	1469	12	361	14	761	355	4	350	340	0	4	8	334	332	318	317	315	314	294	292	286	32	285	285	278	278	272	266	256
CY062482	1086	1387	1729	1731	1760	416	1765	1765	1769	1771	51	50	404	393	389	720	368	29	24	1464	1465	16	365	18	757	359	8	354	344	4	0	4	338	336	322	321	319	318	298	296	290	28	289	289	282	282	276	270	260
CY062484	1090	1391	1725	1727	1756	420	1761	1761	1765	1767	55	54	408	397	393	716	372	33	28	1460	1461	20	369	22	753	363	12	358	348	8	4	0	342	340	326	325	323	322	302	300	294	24	293	293	286	286	280	274	264
CY041926	748	1049	2067	2069	2098	78	2103	2103	2107	2109	287	288	66	55	51	1058	30	309	314	1802	1803	322	27	320	1095	21	330	16	6	334	338	342	0	2	16	17	19	20	40	42	48	366	49	49	56	56	62	68	78
CY041928	750	1051	2065	2067	2096	80	2101	2101	2105	2107	285	286	68	57	53	1056	32	307	312	1800	1801	320	29	318	1093	23	328	18	8	332	336	340	2	0	14	15	17	18	38	40	46	364	47	47	54	54	60	66	76
CY041930	764	1065	2051	2053	2082	94	2087	2087	2091	2093	271	272	82	71	67	1042	46	293	298	1786	1787	306	43	304	1079	37	314	32	22	318	322	326	16	14	0	1	3	4	24	26	32	350	33	33	40	40	46	52	62
CY041932	765	1066	2050	2052	2081	95	2086	2086	2090	2092	270	271	83	72	68	1041	47	292	297	1785	1786	305	44	303	1078	38	313	33	23	317	321	325	17	15	1	0	2	3	23	25	31	349	32	32	39	39	45	51	61
CY041934	767	1068	2048	2050	2079	97	2084	2084	2088	2090	268	269	85	74	70	1039	49	290	295	1783	1784	303	46	301	1076	40	311	35	25	315	319	323	19	17	3	2	0	1	21	23	29	347	30	30	37	37	43	49	59
CY041936	768	1069	2047	2049	2078	98	2083	2083	2087	2089	267	268	86	75	71	1038	50	289	294	1782	1783	302	47	300	1075	41	310	36	26	314	318	322	20	18	4	3	1	0	20	22	28	346	29	29	36	36	42	48	58
CY041938	788	1089	2027	2029	2058	118	2063	2063	2067	2069	247	248	106	95	91	1018	70	269	274	1762	1763	282	67	280	1055	61	290	56	46	294	298	302	40	38	24	23	21	20	0	2	8	326	9	9	16	16	22	28	38
CY041940	790	1091	2025	2027	2056	120	2061	2061	2065	2067	245	246	108	97	93	1016	72	267	272	1760	1761	280	69	278	1053	63	288	58	48	292	296	300	42	40	26	25	23	22	2	0	6	324	7	7	14	14	20	26	36
CY041943	796	1097	2019	2021	2050	126	2055	2055	2059	2061	239	240	114	103	99	1010	78	261	266	1754	1755	274	75	272	1047	69	282	64	54	286	290	294	48	46	32	31	29	28	8	6	0	318	1	1	8	8	14	20	30
CY062486	1114	1415	1701	1703	1732	444	1737	1737	1741	1743	79	78	432	421	417	692	396	57	52	1436	1437	44	393	46	729	387	36	382	372	32	28	24	366	364	350	349	347	346	326	324	318	0	317	317	310	310	304	298	288
CY041945	797	1098	2018	2020	2049	127	2054	2054	2058	2060	238	239	115	104	100	1009	79	260	265	1753	1754	273	76	271	1046	70	281	65	55	285	289	293	49	47	33	32	30	29	9	7	1	317	0	0	7	7	13	19	29
CY041947	797	1098	2018	2020	2049	127	2054	2054	2058	2060	238	239	115	104	100	1009	79	260	265	1753	1754	273	76	271	1046	70	281	65	55	285	289	293	49	47	33	32	30	29	9	7	1	317	0	0	7	7	13	19	29
CY041949	804	1105	2011	2013	2042	134	2047	2047	2051	2053	231	232	122	111	107	1002	86	253	258	1746	1747	266	83	264	1039	77	274	72	62	278	282	286	56	54	40	39	37	36	16	14	8	310	7	7	0	0	6	12	22
CY041951	804	1105	2011	2013	2042	134	2047	2047	2051	2053	231	232	122	111	107	1002	86	253	258	1746	1747	266	83	264	1039	77	274	72	62	278	282	286	56	54	40	39	37	36	16	14	8	310	7	7	0	0	6	12	22
CY041953	810	1111	2005	2007	2036	140	2041	2041	2045	2047	225	226	128	117	113	996	92	247	252	1740	1741	260	89	258	1033	83	268	78	68	272	276	280	62	60	46	45	43	42	22	20	14	304	13	13	6	6	0	6	16
CY041955	816	1117	1999	2001	2030	146	2035	2035	2039	2041	219	220	134	123	119	990	98	241	246	1734	1735	254	95	252	1027	89	262	84	74	266	270	274	68	66	52	51	49	48	28	26	20	298	19	19	12	12	6	0	10
CY062447	826	1127	1989	1991	2020	156	2025	2025	2029	2031	209	210	144	133	129	980	108	231	236	1724	1725	244	105	242	1017	99	252	94	84	256	260	264	78	76	62	61	59	58	38	36	30	288	29	29	22	22	16	10	0
CY062453	872	1173	1943	1945	1974	202	1979	1979	1983	1985	163	164	190	179	175	934	154	185	190	1678	1679	198	151	196	971	145	206	140	130	210	214	218	124	122	108	107	105	104	84	82	76	242	75	75	68	68	62	56	46
CY062455	897	1198	1918	1920	1949	227	1954	1954	1958	1960	138	139	215	204	200	909	179	160	165	1653	1654	173	176	171	946	170	181	165	155	185	189	193	149	147	133	132	130	129	109	107	101	217	100	100	93	93	87	81	71
CY062457	918	1219	1897	1899	1928	248	1933	1933	1937	1939	117	118	236	225	221	888	200	139	144	1632	1633	152	197	150	925	191	160	186	176	164	168	172	170	168	154	153	151	150	130	128	122	196	121	121	114	114	108	102	92
CY062459	985	1286	1830	1832	1861	315	1866	1866	1870	1872	50	51	303	292	288	821	267	72	77	1565	1566	85	264	83	858	258	93	253	243	97	101	105	237	235	221	220	218	217	197	195	189	129	188	188	181	181	175	169	159
KP864426	2834	3135	19	17	12	2164	17	17	21	23	1799	1798	2152	2141	2137	1028	2116	1777	1772	284	283	1764	2113	1766	991	2107	1756	2102	2092	1752	1748	1744	2086	2084	2070	2069	2067	2066	2046	2044	2038	1720	2037	2037	2030	2030	2024	2018	2008
KP864427	2833	3134	18	16	13	2163	18	18	22	24	1798	1797	2151	2140	2136	1027	2115	1776	1771	283	282	1763	2112	1765	990	2106	1755	2101	2091	1751	1747	1743	2085	2083	2069	2068	2066	2065	2045	2043	2037	1719	2036	2036	2029	2029	2023	2017	2007
KP864428	2842	3143	27	25	4	2172	9	9	13	15	1807	1806	2160	2149	2145	1036	2124	1785	1780	292	291	1772	2121	1774	999	2115	1764	2110	2100	1760	1756	1752	2094	2092	2078	2077	2075	2074	2054	2052	2046	1728	2045	2045	2038	2038	2032	2026	2016
KP864429	2845	3146	30	28	1	2175	6	6	10	12	1810	1809	2163	2152	2148	1039	2127	1788	1783	295	294	1775	2124	1777	1002	2118	1767	2113	2103	1763	1759	1755	2097	2095	2081	2080	2078	2077	2057	2055	2049	1731	2048	2048	2041	2041	2035	2029	2019
KP864430	2843	3144	28	26	3	2173	8	8	12	14	1808	1807	2161	2150	2146	1037	2125	1786	1781	293	292	1773	2122	1775	1000	2116	1765	2111	2101	1761	1757	1753	2095	2093	2079	2078	2076	2075	2055	2053	2047	1729	2046	2046	2039	2039	2033	2027	2017
KP864431	2845	3146	30	28	1	2175	6	6	10	12	1810	1809	2163	2152	2148	1039	2127	1788	1783	295	294	1775	2124	1777	1002	2118	1767	2113	2103	1763	1759	1755	2097	2095	2081	2080	2078	2077	2057	2055	2049	1731	2048	2048	2041	2041	2035	2029	2019
CY062472	1067	1368	1748	1750	1779	397	1784	1784	1788	1790	32	31	385	374	370	739	349	10	5	1483	1484	3	346	1	776	340	11	335	325	15	19	23	319	317	303	302	300	299	279	277	271	47	270	270	263	263	257	251	241
[truncated: 11 more columns]
