# Supplementary material for: Estimating Transmission Potential of H5N1 Viruses Among Humans in Egypt Using Phylogeny, Genetic Distance and Sampling Time Interval
Source: Front Microbiol. 2019 Dec 3;10:2765. doi: 10.3389/fmicb.2019.02765 (PMC6901801; doi:10.3389/fmicb.2019.02765)
Supplement: DATA SHEET S1 — R codes for estimation of R0 and its confidence interval from phylogeny, genetic distance, time difference, and geographical distance. [file Data_Sheet_1.ZIP › R_code/Hu60_matrix.csv]

	EF535822	CY062439	KP702165	KP702173	KR063683	CY041908	KP864432	KP864433	KP864434	KP864435	CY062464	CY062466	CY041910	CY041912	CY041914	JX456101	CY041916	CY062468	CY062470	KM392416	KM392417	CY062474	CY041918	CY062476	JX456104	CY041920	CY062478	CY041922	CY041924	CY062480	CY062482	CY062484	CY041926	CY041928	CY041930	CY041932	CY041934	CY041936	CY041938	CY041940	CY041943	CY062486	CY041945	CY041947	CY041949	CY041951	CY041953	CY041955	CY062447
EF535822	0	0.010575793	0.039434962	0.036492054	0.039434962	0.017667845	0.034137728	0.035903473	0.035903473	0.034137728	0.020011772	0.021188935	0.015303119	0.016480283	0.020011772	0.025897587	0.017657446	0.023543261	0.017657446	0.03119482	0.030017657	0.020600353	0.017657446	0.018246027	0.027663331	0.018834609	0.020600353	0.018246027	0.020600353	0.021188935	0.020011772	0.017068864	0.020600353	0.020600353	0.014688602	0.018246027	0.017068864	0.020600353	0.016480283	0.020600353	0.018834609	0.018834609	0.017038778	0.020600353	0.017626322	0.017068864	0.015276146	0.022366098	0.01942319
CY062439	0.010575793	0	0.034137728	0.03119482	0.034137728	0.010600707	0.028840494	0.030606239	0.031783402	0.028840494	0.012948793	0.015303119	0.010594467	0.010594467	0.012948793	0.020600353	0.010594467	0.016480283	0.010594467	0.025897587	0.024720424	0.014714538	0.010594467	0.012360212	0.021777516	0.01177163	0.015891701	0.012360212	0.013537375	0.015303119	0.014125956	0.010005886	0.013537375	0.013537375	0.014688602	0.011183049	0.010005886	0.014714538	0.01177163	0.012360212	0.01177163	0.01177163	0.01586369	0.013537375	0.017626322	0.011183049	0.015276146	0.015303119	0.013537375
KP702165	0.039434962	0.034137728	0	0.004120071	0.01177163	0.029446408	0.008828723	0.005885815	0.008240141	0.008828723	0.030606239	0.028251913	0.025309005	0.02707475	0.032960565	0.020600353	0.028251913	0.033549147	0.030606239	0.01942319	0.01942319	0.027663331	0.028251913	0.022954679	0.021188935	0.029429076	0.028840494	0.028840494	0.032371984	0.025897587	0.02707475	0.030017657	0.030017657	0.030017657	0.041789288	0.028840494	0.027663331	0.033549147	0.029429076	0.032371984	0.029429076	0.031783402	0.042377869	0.033549147	0.044732195	0.027663331	0.042377869	0.035314891	0.025309005
KP702173	0.036492054	0.03119482	0.004120071	0	0.008828723	0.026501767	0.005885815	0.004120071	0.005297234	0.005885815	0.028840494	0.025309005	0.022366098	0.024131842	0.030017657	0.017657446	0.025309005	0.030606239	0.027663331	0.016480283	0.017068864	0.024720424	0.025309005	0.020011772	0.018246027	0.026486168	0.025897587	0.025897587	0.029429076	0.022954679	0.024131842	0.02707475	0.02707475	0.02707475	0.03884638	0.025897587	0.024720424	0.030606239	0.026486168	0.029429076	0.026486168	0.028840494	0.039434962	0.030606239	0.041789288	0.024720424	0.039434962	0.032371984	0.022366098
KR063683	0.039434962	0.034137728	0.01177163	0.008828723	0	0.029446408	0.008828723	0.010594467	0.01177163	0.008828723	0.031783402	0.028251913	0.025309005	0.02707475	0.032960565	0.01942319	0.028251913	0.033549147	0.030606239	0.01942319	0.020011772	0.026486168	0.028251913	0.022954679	0.020011772	0.029429076	0.028840494	0.028840494	0.032371984	0.025897587	0.02707475	0.030017657	0.028840494	0.030017657	0.041789288	0.028840494	0.027663331	0.033549147	0.029429076	0.032371984	0.029429076	0.031783402	0.042377869	0.033549147	0.044732195	0.027663331	0.042377869	0.035314891	0.026486168
CY041908	0.017667845	0.010600707	0.029446408	0.026501767	0.029446408	0	0.024146054	0.025912839	0.027090695	0.024146054	0.007067138	0.010600707	0.005889282	0.004711425	0.00942285	0.01590106	0.004711425	0.010600707	0.005889282	0.021201413	0.021201413	0.010011779	0.004711425	0.008833922	0.017667845	0.005889282	0.011189635	0.00647821	0.008833922	0.010600707	0.00942285	0.005300353	0.007656066	0.007656066	0.021201413	0.005300353	0.004122497	0.011189635	0.005889282	0.008833922	0.005889282	0.007067138	0.02237927	0.010011779	0.024146054	0.005300353	0.021790342	0.011778563	0.008833922
KP864432	0.034137728	0.028840494	0.008828723	0.005885815	0.008828723	0.024146054	0	0.005297234	0.006474397	0.002354326	0.026486168	0.022954679	0.020011772	0.021777516	0.027663331	0.016480283	0.022954679	0.028251913	0.025309005	0.015303119	0.015891701	0.022366098	0.022954679	0.017657446	0.017068864	0.024131842	0.023543261	0.023543261	0.02707475	0.020600353	0.021777516	0.024720424	0.024720424	0.024720424	0.036492054	0.023543261	0.022366098	0.028251913	0.024131842	0.02707475	0.024131842	0.026486168	0.037080636	0.028251913	0.039434962	0.022366098	0.037080636	0.030017657	0.021188935
KP864433	0.035903473	0.030606239	0.005885815	0.004120071	0.010594467	0.025912839	0.005297234	0	0.004708652	0.005297234	0.028251913	0.024720424	0.021777516	0.023543261	0.029429076	0.018246027	0.024720424	0.030017657	0.02707475	0.017068864	0.017657446	0.024131842	0.024720424	0.01942319	0.018834609	0.025897587	0.025309005	0.025309005	0.028840494	0.022366098	0.023543261	0.026486168	0.026486168	0.026486168	0.038257799	0.025309005	0.024131842	0.030017657	0.025897587	0.028840494	0.025897587	0.028251913	0.03884638	0.030017657	0.041200706	0.024131842	0.03884638	0.031783402	0.021777516
KP864434	0.035903473	0.031783402	0.008240141	0.005297234	0.01177163	0.027090695	0.006474397	0.004708652	0	0.006474397	0.029429076	0.025897587	0.022954679	0.024720424	0.030606239	0.01942319	0.025897587	0.03119482	0.028251913	0.018246027	0.018834609	0.025309005	0.025897587	0.020600353	0.020011772	0.02707475	0.026486168	0.026486168	0.030017657	0.023543261	0.024720424	0.027663331	0.027663331	0.027663331	0.039434962	0.026486168	0.025309005	0.03119482	0.02707475	0.030017657	0.02707475	0.029429076	0.040023543	0.03119482	0.040023543	0.025309005	0.040023543	0.032960565	0.022954679
KP864435	0.034137728	0.028840494	0.008828723	0.005885815	0.008828723	0.024146054	0.002354326	0.005297234	0.006474397	0	0.026486168	0.022954679	0.020011772	0.021777516	0.027663331	0.016480283	0.022954679	0.028251913	0.025309005	0.015303119	0.015891701	0.022366098	0.022954679	0.017657446	0.017068864	0.024131842	0.023543261	0.023543261	0.02707475	0.020600353	0.021777516	0.024720424	0.024720424	0.024720424	0.036492054	0.023543261	0.022366098	0.028251913	0.024131842	0.02707475	0.024131842	0.026486168	0.037080636	0.028251913	0.039434962	0.022366098	0.037080636	0.030017657	0.021188935
CY062464	0.020011772	0.012948793	0.030606239	0.028840494	0.031783402	0.007067138	0.026486168	0.028251913	0.029429076	0.026486168	0	0.012948793	0.008240141	0.007062978	0.01177163	0.018246027	0.007062978	0.012948793	0.007062978	0.023543261	0.023543261	0.012360212	0.007062978	0.011183049	0.020011772	0.008240141	0.013537375	0.008828723	0.011183049	0.012948793	0.01177163	0.006474397	0.010005886	0.010005886	0.023543261	0.00765156	0.006474397	0.012360212	0.008240141	0.011183049	0.008240141	0.008240141	0.024720424	0.011183049	0.026486168	0.00765156	0.024131842	0.014125956	0.011183049
CY062466	0.021188935	0.015303119	0.028251913	0.025309005	0.028251913	0.010600707	0.022954679	0.024720424	0.025897587	0.022954679	0.012948793	0	0.007062978	0.009417304	0.014125956	0.014714538	0.010594467	0.016480283	0.01177163	0.018834609	0.020011772	0.006474397	0.010594467	0.00765156	0.016480283	0.01177163	0.010005886	0.011183049	0.013537375	0.009417304	0.008240141	0.011183049	0.013537375	0.013537375	0.025897587	0.011183049	0.010005886	0.014714538	0.010594467	0.013537375	0.01177163	0.012948793	0.02707475	0.014714538	0.028840494	0.010005886	0.025309005	0.016480283	0.00765156
CY041910	0.015303119	0.010594467	0.025309005	0.022366098	0.025309005	0.005889282	0.020011772	0.021777516	0.022954679	0.020011772	0.008240141	0.007062978	0	0.004708652	0.009417304	0.01177163	0.005885815	0.01177163	0.007062978	0.017068864	0.017068864	0.006474397	0.005885815	0.005297234	0.013537375	0.007062978	0.00765156	0.006474397	0.008828723	0.007062978	0.005885815	0.006474397	0.008828723	0.008828723	0.020011772	0.006474397	0.005297234	0.010005886	0.005885815	0.008828723	0.007062978	0.008240141	0.022366098	0.010005886	0.022954679	0.005297234	0.020600353	0.01177163	0.005297234
CY041912	0.016480283	0.010594467	0.02707475	0.024131842	0.02707475	0.004711425	0.021777516	0.023543261	0.024720424	0.021777516	0.007062978	0.009417304	0.004708652	0	0.009417304	0.014714538	0.003531489	0.010594467	0.005885815	0.018834609	0.018834609	0.008828723	0.003531489	0.00765156	0.016480283	0.004708652	0.010005886	0.005297234	0.008828723	0.009417304	0.008240141	0.005297234	0.006474397	0.006474397	0.020011772	0.004120071	0.002942908	0.010005886	0.004708652	0.008828723	0.004708652	0.007062978	0.021188935	0.010005886	0.022954679	0.004120071	0.020600353	0.01177163	0.00765156
CY041914	0.020011772	0.012948793	0.032960565	0.030017657	0.032960565	0.00942285	0.027663331	0.029429076	0.030606239	0.027663331	0.01177163	0.014125956	0.009417304	0.009417304	0	0.01942319	0.009417304	0.015303119	0.008240141	0.024720424	0.024720424	0.013537375	0.009417304	0.012360212	0.021188935	0.010594467	0.014714538	0.011183049	0.005297234	0.014125956	0.012948793	0.00765156	0.011183049	0.011183049	0.023543261	0.010005886	0.008828723	0.006474397	0.010594467	0.012360212	0.010594467	0.009417304	0.024720424	0.005297234	0.026486168	0.010005886	0.024131842	0.007062978	0.012360212
JX456101	0.025897587	0.020600353	0.020600353	0.017657446	0.01942319	0.01590106	0.016480283	0.018246027	0.01942319	0.016480283	0.018246027	0.014714538	0.01177163	0.014714538	0.01942319	0	0.015891701	0.020600353	0.017068864	0.012948793	0.013537375	0.014125956	0.015891701	0.009417304	0.00765156	0.017068864	0.015303119	0.015303119	0.018834609	0.012360212	0.013537375	0.016480283	0.017068864	0.018246027	0.030606239	0.016480283	0.015303119	0.020011772	0.015891701	0.018246027	0.017068864	0.018246027	0.03119482	0.020011772	0.033549147	0.014125956	0.03119482	0.021777516	0.012948793
CY041916	0.017657446	0.010594467	0.028251913	0.025309005	0.028251913	0.004711425	0.022954679	0.024720424	0.025897587	0.022954679	0.007062978	0.010594467	0.005885815	0.003531489	0.009417304	0.015891701	0	0.009417304	0.005885815	0.020011772	0.020011772	0.010005886	0.001177163	0.008828723	0.017657446	0.002354326	0.011183049	0.006474397	0.008828723	0.010594467	0.009417304	0.005297234	0.004120071	0.004120071	0.020011772	0.004120071	0.000588582	0.011183049	0.005885815	0.008828723	0.002354326	0.007062978	0.021188935	0.010005886	0.022954679	0.005297234	0.020600353	0.01177163	0.008828723
CY062468	0.023543261	0.016480283	0.033549147	0.030606239	0.033549147	0.010600707	0.028251913	0.030017657	0.03119482	0.028251913	0.012948793	0.016480283	0.01177163	0.010594467	0.015303119	0.020600353	0.009417304	0	0.01177163	0.025897587	0.025897587	0.015891701	0.009417304	0.014714538	0.022366098	0.010594467	0.017068864	0.012360212	0.014714538	0.016480283	0.015303119	0.011183049	0.012360212	0.012360212	0.02707475	0.011183049	0.008828723	0.017068864	0.01177163	0.014714538	0.010594467	0.012948793	0.028251913	0.015891701	0.030017657	0.010005886	0.027663331	0.017657446	0.014714538
CY062470	0.017657446	0.010594467	0.030606239	0.027663331	0.030606239	0.005889282	0.025309005	0.02707475	0.028251913	0.025309005	0.007062978	0.01177163	0.007062978	0.005885815	0.008240141	0.017068864	0.005885815	0.01177163	0	0.022366098	0.022366098	0.011183049	0.005885815	0.008828723	0.018834609	0.007062978	0.012360212	0.00765156	0.00765156	0.01177163	0.010594467	0.000588582	0.008828723	0.008828723	0.021188935	0.006474397	0.005297234	0.010005886	0.007062978	0.010005886	0.007062978	0.002354326	0.022366098	0.008828723	0.024131842	0.006474397	0.021777516	0.010594467	0.010005886
KM392416	0.03119482	0.025897587	0.01942319	0.016480283	0.01942319	0.021201413	0.015303119	0.017068864	0.018246027	0.015303119	0.023543261	0.018834609	0.017068864	0.018834609	0.024720424	0.012948793	0.020011772	0.025897587	0.022366098	0	0.012360212	0.018246027	0.020011772	0.014714538	0.013537375	0.021188935	0.020600353	0.020600353	0.024131842	0.016480283	0.018834609	0.021777516	0.021777516	0.021777516	0.03472631	0.020600353	0.01942319	0.025309005	0.021188935	0.022954679	0.021188935	0.023543261	0.035314891	0.025309005	0.037669217	0.01942319	0.035314891	0.02707475	0.018246027
KM392417	0.030017657	0.024720424	0.01942319	0.017068864	0.020011772	0.021201413	0.015891701	0.017657446	0.018834609	0.015891701	0.023543261	0.020011772	0.017068864	0.018834609	0.024720424	0.013537375	0.020011772	0.025897587	0.022366098	0.012360212	0	0.01942319	0.020011772	0.014714538	0.013537375	0.021188935	0.020600353	0.021777516	0.024131842	0.017657446	0.018834609	0.021777516	0.021777516	0.021777516	0.032960565	0.020600353	0.01942319	0.025309005	0.021188935	0.024131842	0.021188935	0.023543261	0.033549147	0.025309005	0.035903473	0.01942319	0.033549147	0.02707475	0.018246027
CY062474	0.020600353	0.014714538	0.027663331	0.024720424	0.026486168	0.010011779	0.022366098	0.024131842	0.025309005	0.022366098	0.012360212	0.006474397	0.006474397	0.008828723	0.013537375	0.014125956	0.010005886	0.015891701	0.011183049	0.018246027	0.01942319	0	0.010005886	0.007062978	0.015891701	0.011183049	0.009417304	0.010594467	0.012948793	0.008828723	0.00765156	0.010594467	0.012948793	0.012948793	0.025309005	0.010594467	0.009417304	0.014125956	0.010005886	0.012948793	0.011183049	0.012360212	0.026486168	0.014125956	0.028251913	0.009417304	0.025897587	0.014714538	0.007062978
CY041918	0.017657446	0.010594467	0.028251913	0.025309005	0.028251913	0.004711425	0.022954679	0.024720424	0.025897587	0.022954679	0.007062978	0.010594467	0.005885815	0.003531489	0.009417304	0.015891701	0.001177163	0.009417304	0.005885815	0.020011772	0.020011772	0.010005886	0	0.008828723	0.017657446	0.002354326	0.011183049	0.006474397	0.008828723	0.010594467	0.009417304	0.005297234	0.004120071	0.004120071	0.020011772	0.004120071	0.000588582	0.011183049	0.005885815	0.008828723	0.002354326	0.007062978	0.021188935	0.010005886	0.022954679	0.005297234	0.020600353	0.01177163	0.008828723
CY062476	0.018246027	0.012360212	0.022954679	0.020011772	0.022954679	0.008833922	0.017657446	0.01942319	0.020600353	0.017657446	0.011183049	0.00765156	0.005297234	0.00765156	0.012360212	0.009417304	0.008828723	0.014714538	0.008828723	0.014714538	0.014714538	0.007062978	0.008828723	0	0.011183049	0.010005886	0.008240141	0.009417304	0.01177163	0.005297234	0.006474397	0.008240141	0.01177163	0.01177163	0.022954679	0.009417304	0.008240141	0.012948793	0.008828723	0.01177163	0.010005886	0.010005886	0.024131842	0.012948793	0.025897587	0.008240141	0.023543261	0.014714538	0.005885815
JX456104	0.027663331	0.021777516	0.021188935	0.018246027	0.020011772	0.017667845	0.017068864	0.018834609	0.020011772	0.017068864	0.020011772	0.016480283	0.013537375	0.016480283	0.021188935	0.00765156	0.017657446	0.022366098	0.018834609	0.013537375	0.013537375	0.015891701	0.017657446	0.011183049	0	0.018834609	0.017068864	0.017068864	0.020600353	0.013537375	0.015303119	0.018246027	0.018834609	0.020011772	0.032371984	0.018246027	0.017068864	0.021777516	0.017657446	0.020600353	0.018834609	0.020011772	0.032960565	0.021777516	0.035314891	0.015891701	0.032960565	0.023543261	0.014714538
CY041920	0.018834609	0.01177163	0.029429076	0.026486168	0.029429076	0.005889282	0.024131842	0.025897587	0.02707475	0.024131842	0.008240141	0.01177163	0.007062978	0.004708652	0.010594467	0.017068864	0.002354326	0.010594467	0.007062978	0.021188935	0.021188935	0.011183049	0.002354326	0.010005886	0.018834609	0	0.012360212	0.00765156	0.010005886	0.01177163	0.010594467	0.006474397	0.005297234	0.005297234	0.021188935	0.005297234	0.001765745	0.012360212	0.007062978	0.010005886	0.003531489	0.008240141	0.022366098	0.011183049	0.024131842	0.006474397	0.021777516	0.012948793	0.010005886
CY062478	0.020600353	0.015891701	0.028840494	0.025897587	0.028840494	0.011189635	0.023543261	0.025309005	0.026486168	0.023543261	0.013537375	0.010005886	0.00765156	0.010005886	0.014714538	0.015303119	0.011183049	0.017068864	0.012360212	0.020600353	0.020600353	0.009417304	0.011183049	0.008240141	0.017068864	0.012360212	0	0.01177163	0.014125956	0.009417304	0.001765745	0.01177163	0.014125956	0.014125956	0.025309005	0.01177163	0.010594467	0.015303119	0.011183049	0.014125956	0.012360212	0.013537375	0.026486168	0.015303119	0.028251913	0.010594467	0.025897587	0.017068864	0.007062978
CY041922	0.018246027	0.012360212	0.028840494	0.025897587	0.028840494	0.00647821	0.023543261	0.025309005	0.026486168	0.023543261	0.008828723	0.011183049	0.006474397	0.005297234	0.011183049	0.015303119	0.006474397	0.012360212	0.00765156	0.020600353	0.021777516	0.010594467	0.006474397	0.009417304	0.017068864	0.00765156	0.01177163	0	0.010594467	0.011183049	0.010005886	0.007062978	0.009417304	0.009417304	0.021777516	0.007062978	0.005885815	0.01177163	0.001765745	0.010594467	0.00765156	0.008828723	0.022954679	0.01177163	0.024720424	0.005885815	0.022366098	0.013537375	0.009417304
CY041924	0.020600353	0.013537375	0.032371984	0.029429076	0.032371984	0.008833922	0.02707475	0.028840494	0.030017657	0.02707475	0.011183049	0.013537375	0.008828723	0.008828723	0.005297234	0.018834609	0.008828723	0.014714538	0.00765156	0.024131842	0.024131842	0.012948793	0.008828723	0.01177163	0.020600353	0.010005886	0.014125956	0.010594467	0	0.013537375	0.012360212	0.007062978	0.01177163	0.01177163	0.022954679	0.009417304	0.008240141	0.007062978	0.010005886	0.010594467	0.010005886	0.008828723	0.024131842	0.005885815	0.025897587	0.009417304	0.023543261	0.00765156	0.01177163
CY062480	0.021188935	0.015303119	0.025897587	0.022954679	0.025897587	0.010600707	0.020600353	0.022366098	0.023543261	0.020600353	0.012948793	0.009417304	0.007062978	0.009417304	0.014125956	0.012360212	0.010594467	0.016480283	0.01177163	0.016480283	0.017657446	0.008828723	0.010594467	0.005297234	0.013537375	0.01177163	0.009417304	0.011183049	0.013537375	0	0.00765156	0.011183049	0.013537375	0.013537375	0.025897587	0.011183049	0.010005886	0.014714538	0.010594467	0.013537375	0.01177163	0.012948793	0.02707475	0.014714538	0.028840494	0.010005886	0.026486168	0.016480283	0.00765156
CY062482	0.020011772	0.014125956	0.02707475	0.024131842	0.02707475	0.00942285	0.021777516	0.023543261	0.024720424	0.021777516	0.01177163	0.008240141	0.005885815	0.008240141	0.012948793	0.013537375	0.009417304	0.015303119	0.010594467	0.018834609	0.018834609	0.00765156	0.009417304	0.006474397	0.015303119	0.010594467	0.001765745	0.010005886	0.012360212	0.00765156	0	0.010005886	0.012360212	0.012360212	0.024720424	0.010005886	0.008828723	0.013537375	0.009417304	0.012360212	0.010594467	0.01177163	0.025897587	0.013537375	0.027663331	0.008828723	0.025309005	0.015303119	0.005297234
CY062484	0.017068864	0.010005886	0.030017657	0.02707475	0.030017657	0.005300353	0.024720424	0.026486168	0.027663331	0.024720424	0.006474397	0.011183049	0.006474397	0.005297234	0.00765156	0.016480283	0.005297234	0.011183049	0.000588582	0.021777516	0.021777516	0.010594467	0.005297234	0.008240141	0.018246027	0.006474397	0.01177163	0.007062978	0.007062978	0.011183049	0.010005886	0	0.008240141	0.008240141	0.020600353	0.005885815	0.004708652	0.009417304	0.006474397	0.009417304	0.006474397	0.001765745	0.021777516	0.008240141	0.023543261	0.005885815	0.021188935	0.010005886	0.009417304
CY041926	0.020600353	0.013537375	0.030017657	0.02707475	0.028840494	0.007656066	0.024720424	0.026486168	0.027663331	0.024720424	0.010005886	0.013537375	0.008828723	0.006474397	0.011183049	0.017068864	0.004120071	0.012360212	0.008828723	0.021777516	0.021777516	0.012948793	0.004120071	0.01177163	0.018834609	0.005297234	0.014125956	0.009417304	0.01177163	0.013537375	0.012360212	0.008240141	0	0.001177163	0.022954679	0.007062978	0.003531489	0.012948793	0.008828723	0.01177163	0.005297234	0.010005886	0.024131842	0.01177163	0.025897587	0.008240141	0.023543261	0.014714538	0.01177163
CY041928	0.020600353	0.013537375	0.030017657	0.02707475	0.030017657	0.007656066	0.024720424	0.026486168	0.027663331	0.024720424	0.010005886	0.013537375	0.008828723	0.006474397	0.011183049	0.018246027	0.004120071	0.012360212	0.008828723	0.021777516	0.021777516	0.012948793	0.004120071	0.01177163	0.020011772	0.005297234	0.014125956	0.009417304	0.01177163	0.013537375	0.012360212	0.008240141	0.001177163	0	0.022954679	0.007062978	0.003531489	0.012948793	0.008828723	0.01177163	0.005297234	0.010005886	0.024131842	0.01177163	0.025897587	0.008240141	0.023543261	0.014714538	0.01177163
CY041930	0.014688602	0.014688602	0.041789288	0.03884638	0.041789288	0.021201413	0.036492054	0.038257799	0.039434962	0.036492054	0.023543261	0.025897587	0.020011772	0.020011772	0.023543261	0.030606239	0.020011772	0.02707475	0.021188935	0.03472631	0.032960565	0.025309005	0.020011772	0.022954679	0.032371984	0.021188935	0.025309005	0.021777516	0.022954679	0.025897587	0.024720424	0.020600353	0.022954679	0.022954679	0	0.018834609	0.01942319	0.025309005	0.020011772	0.022954679	0.021188935	0.022366098	0.004700353	0.022954679	0.005287897	0.021777516	0.00293772	0.025897587	0.024131842
CY041932	0.018246027	0.011183049	0.028840494	0.025897587	0.028840494	0.005300353	0.023543261	0.025309005	0.026486168	0.023543261	0.00765156	0.011183049	0.006474397	0.004120071	0.010005886	0.016480283	0.004120071	0.011183049	0.006474397	0.020600353	0.020600353	0.010594467	0.004120071	0.009417304	0.018246027	0.005297234	0.01177163	0.007062978	0.009417304	0.011183049	0.010005886	0.005885815	0.007062978	0.007062978	0.018834609	0	0.003531489	0.01177163	0.006474397	0.009417304	0.005297234	0.00765156	0.020011772	0.010594467	0.021777516	0.005885815	0.01942319	0.012360212	0.009417304
CY041934	0.017068864	0.010005886	0.027663331	0.024720424	0.027663331	0.004122497	0.022366098	0.024131842	0.025309005	0.022366098	0.006474397	0.010005886	0.005297234	0.002942908	0.008828723	0.015303119	0.000588582	0.008828723	0.005297234	0.01942319	0.01942319	0.009417304	0.000588582	0.008240141	0.017068864	0.001765745	0.010594467	0.005885815	0.008240141	0.010005886	0.008828723	0.004708652	0.003531489	0.003531489	0.01942319	0.003531489	0	0.010594467	0.005297234	0.008240141	0.001765745	0.006474397	0.020600353	0.009417304	0.022366098	0.004708652	0.020011772	0.011183049	0.008240141
CY041936	0.020600353	0.014714538	0.033549147	0.030606239	0.033549147	0.011189635	0.028251913	0.030017657	0.03119482	0.028251913	0.012360212	0.014714538	0.010005886	0.010005886	0.006474397	0.020011772	0.011183049	0.017068864	0.010005886	0.025309005	0.025309005	0.014125956	0.011183049	0.012948793	0.021777516	0.012360212	0.015303119	0.01177163	0.007062978	0.014714538	0.013537375	0.009417304	0.012948793	0.012948793	0.025309005	0.01177163	0.010594467	0	0.011183049	0.014125956	0.012360212	0.011183049	0.026486168	0.002354326	0.028251913	0.010594467	0.025897587	0.008828723	0.012948793
CY041938	0.016480283	0.01177163	0.029429076	0.026486168	0.029429076	0.005889282	0.024131842	0.025897587	0.02707475	0.024131842	0.008240141	0.010594467	0.005885815	0.004708652	0.010594467	0.015891701	0.005885815	0.01177163	0.007062978	0.021188935	0.021188935	0.010005886	0.005885815	0.008828723	0.017657446	0.007062978	0.011183049	0.001765745	0.010005886	0.010594467	0.009417304	0.006474397	0.008828723	0.008828723	0.020011772	0.006474397	0.005297234	0.011183049	0	0.010005886	0.007062978	0.008240141	0.021188935	0.011183049	0.022954679	0.005297234	0.020600353	0.012948793	0.008828723
CY041940	0.020600353	0.012360212	0.032371984	0.029429076	0.032371984	0.008833922	0.02707475	0.028840494	0.030017657	0.02707475	0.011183049	0.013537375	0.008828723	0.008828723	0.012360212	0.018246027	0.008828723	0.014714538	0.010005886	0.022954679	0.024131842	0.012948793	0.008828723	0.01177163	0.020600353	0.010005886	0.014125956	0.010594467	0.010594467	0.013537375	0.012360212	0.009417304	0.01177163	0.01177163	0.022954679	0.009417304	0.008240141	0.014125956	0.010005886	0	0.010005886	0.011183049	0.024131842	0.012948793	0.025897587	0.009417304	0.023543261	0.014714538	0.01177163
CY041943	0.018834609	0.01177163	0.029429076	0.026486168	0.029429076	0.005889282	0.024131842	0.025897587	0.02707475	0.024131842	0.008240141	0.01177163	0.007062978	0.004708652	0.010594467	0.017068864	0.002354326	0.010594467	0.007062978	0.021188935	0.021188935	0.011183049	0.002354326	0.010005886	0.018834609	0.003531489	0.012360212	0.00765156	0.010005886	0.01177163	0.010594467	0.006474397	0.005297234	0.005297234	0.021188935	0.005297234	0.001765745	0.012360212	0.007062978	0.010005886	0	0.008240141	0.022366098	0.011183049	0.024131842	0.006474397	0.021777516	0.012948793	0.010005886
CY062486	0.018834609	0.01177163	0.031783402	0.028840494	0.031783402	0.007067138	0.026486168	0.028251913	0.029429076	0.026486168	0.008240141	0.012948793	0.008240141	0.007062978	0.009417304	0.018246027	0.007062978	0.012948793	0.002354326	0.023543261	0.023543261	0.012360212	0.007062978	0.010005886	0.020011772	0.008240141	0.013537375	0.008828723	0.008828723	0.012948793	0.01177163	0.001765745	0.010005886	0.010005886	0.022366098	0.00765156	0.006474397	0.011183049	0.008240141	0.011183049	0.008240141	0	0.023543261	0.010005886	0.025309005	0.00765156	0.022954679	0.01177163	0.011183049
CY041945	0.017038778	0.01586369	0.042377869	0.039434962	0.042377869	0.02237927	0.037080636	0.03884638	0.040023543	0.037080636	0.024720424	0.02707475	0.022366098	0.021188935	0.024720424	0.03119482	0.021188935	0.028251913	0.022366098	0.035314891	0.033549147	0.026486168	0.021188935	0.024131842	0.032960565	0.022366098	0.026486168	0.022954679	0.024131842	0.02707475	0.025897587	0.021777516	0.024131842	0.024131842	0.004700353	0.020011772	0.020600353	0.026486168	0.021188935	0.024131842	0.022366098	0.023543261	0	0.024131842	0.007638073	0.021777516	0.005287897	0.02707475	0.025309005
CY041947	0.020600353	0.013537375	0.033549147	0.030606239	0.033549147	0.010011779	0.028251913	0.030017657	0.03119482	0.028251913	0.011183049	0.014714538	0.010005886	0.010005886	0.005297234	0.020011772	0.010005886	0.015891701	0.008828723	0.025309005	0.025309005	0.014125956	0.010005886	0.012948793	0.021777516	0.011183049	0.015303119	0.01177163	0.005885815	0.014714538	0.013537375	0.008240141	0.01177163	0.01177163	0.022954679	0.010594467	0.009417304	0.002354326	0.011183049	0.012948793	0.011183049	0.010005886	0.024131842	0	0.025897587	0.010594467	0.023543261	0.00765156	0.012948793
CY041949	0.017626322	0.017626322	0.044732195	0.041789288	0.044732195	0.024146054	0.039434962	0.041200706	0.040023543	0.039434962	0.026486168	0.028840494	0.022954679	0.022954679	0.026486168	0.033549147	0.022954679	0.030017657	0.024131842	0.037669217	0.035903473	0.028251913	0.022954679	0.025897587	0.035314891	0.024131842	0.028251913	0.024720424	0.025897587	0.028840494	0.027663331	0.023543261	0.025897587	0.025897587	0.005287897	0.021777516	0.022366098	0.028251913	0.022954679	0.025897587	0.024131842	0.025309005	0.007638073	0.025897587	0	0.024720424	0.005875441	0.028840494	0.02707475
CY041951	0.017068864	0.011183049	0.027663331	0.024720424	0.027663331	0.005300353	0.022366098	0.024131842	0.025309005	0.022366098	0.00765156	0.010005886	0.005297234	0.004120071	0.010005886	0.014125956	0.005297234	0.010005886	0.006474397	0.01942319	0.01942319	0.009417304	0.005297234	0.008240141	0.015891701	0.006474397	0.010594467	0.005885815	0.009417304	0.010005886	0.008828723	0.005885815	0.008240141	0.008240141	0.021777516	0.005885815	0.004708652	0.010594467	0.005297234	0.009417304	0.006474397	0.00765156	0.021777516	0.010594467	0.024720424	0	0.022366098	0.012360212	0.008240141
CY041953	0.015276146	0.015276146	0.042377869	0.039434962	0.042377869	0.021790342	0.037080636	0.03884638	0.040023543	0.037080636	0.024131842	0.025309005	0.020600353	0.020600353	0.024131842	0.03119482	0.020600353	0.027663331	0.021777516	0.035314891	0.033549147	0.025897587	0.020600353	0.023543261	0.032960565	0.021777516	0.025897587	0.022366098	0.023543261	0.026486168	0.025309005	0.021188935	0.023543261	0.023543261	0.00293772	0.01942319	0.020011772	0.025897587	0.020600353	0.023543261	0.021777516	0.022954679	0.005287897	0.023543261	0.005875441	0.022366098	0	0.026486168	0.024720424
CY041955	0.022366098	0.015303119	0.035314891	0.032371984	0.035314891	0.011778563	0.030017657	0.031783402	0.032960565	0.030017657	0.014125956	0.016480283	0.01177163	0.01177163	0.007062978	0.021777516	0.01177163	0.017657446	0.010594467	0.02707475	0.02707475	0.014714538	0.01177163	0.014714538	0.023543261	0.012948793	0.017068864	0.013537375	0.00765156	0.016480283	0.015303119	0.010005886	0.014714538	0.014714538	0.025897587	0.012360212	0.011183049	0.008828723	0.012948793	0.014714538	0.012948793	0.01177163	0.02707475	0.00765156	0.028840494	0.012360212	0.026486168	0	0.014714538
CY062447	0.01942319	0.013537375	0.025309005	0.022366098	0.026486168	0.008833922	0.021188935	0.021777516	0.022954679	0.021188935	0.011183049	0.00765156	0.005297234	0.00765156	0.012360212	0.012948793	0.008828723	0.014714538	0.010005886	0.018246027	0.018246027	0.007062978	0.008828723	0.005885815	0.014714538	0.010005886	0.007062978	0.009417304	0.01177163	0.00765156	0.005297234	0.009417304	0.01177163	0.01177163	0.024131842	0.009417304	0.008240141	0.012948793	0.008828723	0.01177163	0.010005886	0.011183049	0.025309005	0.012948793	0.02707475	0.008240141	0.024720424	0.014714538	0
CY062453	0.01942319	0.013537375	0.025897587	0.022954679	0.025897587	0.008833922	0.020600353	0.022366098	0.023543261	0.020600353	0.011183049	0.005297234	0.005297234	0.00765156	0.012360212	0.012948793	0.008828723	0.014714538	0.010005886	0.016480283	0.017657446	0.004708652	0.008828723	0.005885815	0.014125956	0.010005886	0.008240141	0.009417304	0.01177163	0.00765156	0.006474397	0.009417304	0.01177163	0.01177163	0.024131842	0.008240141	0.008240141	0.012948793	0.008828723	0.01177163	0.010005886	0.011183049	0.025309005	0.012948793	0.02707475	0.008240141	0.024720424	0.014714538	0.005885815
CY062455	0.017657446	0.01177163	0.022366098	0.01942319	0.022366098	0.007067138	0.017068864	0.018834609	0.020011772	0.017068864	0.009417304	0.005885815	0.003531489	0.005885815	0.010594467	0.008828723	0.007062978	0.012948793	0.008240141	0.014125956	0.014125956	0.005297234	0.007062978	0.001765745	0.010594467	0.008240141	0.006474397	0.00765156	0.010005886	0.003531489	0.004708652	0.00765156	0.010005886	0.010005886	0.022366098	0.00765156	0.006474397	0.011183049	0.007062978	0.010005886	0.008240141	0.009417304	0.023543261	0.011183049	0.025309005	0.006474397	0.022954679	0.012948793	0.004120071
CY062457	0.017657446	0.01177163	0.024131842	0.021188935	0.024131842	0.007067138	0.018834609	0.020600353	0.021777516	0.018834609	0.009417304	0.005885815	0.003531489	0.005885815	0.010594467	0.011183049	0.007062978	0.012948793	0.008240141	0.015891701	0.015891701	0.005297234	0.007062978	0.004120071	0.012948793	0.008240141	0.006474397	0.00765156	0.010005886	0.005885815	0.004708652	0.00765156	0.010005886	0.010005886	0.022366098	0.00765156	0.006474397	0.011183049	0.007062978	0.010005886	0.008240141	0.009417304	0.023543261	0.011183049	0.025309005	0.006474397	0.022954679	0.012948793	0.004120071
CY062459	0.022366098	0.016480283	0.032960565	0.030017657	0.032960565	0.010600707	0.027663331	0.029429076	0.030606239	0.027663331	0.012948793	0.015303119	0.010594467	0.008240141	0.014125956	0.01942319	0.009417304	0.016480283	0.010594467	0.022366098	0.024720424	0.014714538	0.009417304	0.013537375	0.022366098	0.010594467	0.015303119	0.011183049	0.013537375	0.014125956	0.013537375	0.010005886	0.012360212	0.012360212	0.025897587	0.010005886	0.008828723	0.014714538	0.010594467	0.014714538	0.010594467	0.01177163	0.02707475	0.014714538	0.027663331	0.010005886	0.026486168	0.016480283	0.013537375
KP864426	0.035903473	0.030606239	0.007062978	0.004120071	0.010594467	0.025912839	0.005297234	0.003531489	0.001177163	0.005297234	0.028251913	0.024720424	0.021777516	0.023543261	0.029429076	0.018246027	0.024720424	0.030017657	0.02707475	0.017068864	0.017657446	0.024131842	0.024720424	0.01942319	0.018834609	0.025897587	0.025309005	0.025309005	0.028840494	0.022366098	0.023543261	0.026486168	0.026486168	0.026486168	0.038257799	0.025309005	0.024131842	0.030017657	0.025897587	0.028840494	0.025897587	0.028251913	0.03884638	0.030017657	0.03884638	0.024131842	0.03884638	0.031783402	0.021777516
KP864427	0.03472631	0.029429076	0.005885815	0.002942908	0.009417304	0.024734982	0.004120071	0.002354326	0.003531489	0.004120071	0.02707475	0.023543261	0.020600353	0.022366098	0.028251913	0.017068864	0.023543261	0.028840494	0.025897587	0.015891701	0.016480283	0.022954679	0.023543261	0.018246027	0.017657446	0.024720424	0.024131842	0.024131842	0.027663331	0.021188935	0.022366098	0.025309005	0.025309005	0.025309005	0.037080636	0.024131842	0.022954679	0.028840494	0.024720424	0.027663331	0.024720424	0.02707475	0.037669217	0.028840494	0.040023543	0.022954679	0.037669217	0.030606239	0.020600353
KP864428	0.035903473	0.030606239	0.005885815	0.004120071	0.010594467	0.025912839	0.005297234	0.003531489	0.003531489	0.005297234	0.02707475	0.024720424	0.021777516	0.023543261	0.029429076	0.018246027	0.024720424	0.030017657	0.02707475	0.017068864	0.017657446	0.024131842	0.024720424	0.01942319	0.018834609	0.025897587	0.025309005	0.025309005	0.028840494	0.022366098	0.023543261	0.026486168	0.026486168	0.026486168	0.038257799	0.025309005	0.024131842	0.030017657	0.025897587	0.028840494	0.025897587	0.028251913	0.03884638	0.030017657	0.040023543	0.024131842	0.03884638	0.031783402	0.021777516
KP864429	0.03472631	0.029429076	0.009417304	0.006474397	0.009417304	0.024734982	0.004120071	0.005885815	0.007062978	0.004120071	0.02707475	0.023543261	0.020600353	0.022366098	0.02707475	0.017068864	0.023543261	0.028840494	0.025897587	0.015891701	0.016480283	0.022954679	0.023543261	0.018246027	0.017657446	0.024720424	0.022954679	0.024131842	0.027663331	0.021188935	0.021188935	0.025309005	0.025309005	0.025309005	0.037080636	0.024131842	0.022954679	0.028840494	0.024720424	0.027663331	0.024720424	0.02707475	0.037669217	0.028840494	0.040023543	0.022954679	0.037669217	0.030606239	0.021777516
KP864430	0.039434962	0.034137728	0.01177163	0.008828723	0.014125956	0.029446408	0.008828723	0.008240141	0.008240141	0.008828723	0.030606239	0.028251913	0.025309005	0.02707475	0.032960565	0.021777516	0.028251913	0.033549147	0.030606239	0.020600353	0.021188935	0.027663331	0.028251913	0.022954679	0.022366098	0.029429076	0.028251913	0.028840494	0.032371984	0.025897587	0.026486168	0.030017657	0.030017657	0.030017657	0.041789288	0.028840494	0.027663331	0.033549147	0.029429076	0.03119482	0.029429076	0.031783402	0.042377869	0.033549147	0.043555032	0.027663331	0.042377869	0.035314891	0.025309005
KP864431	0.037669217	0.032371984	0.012360212	0.009417304	0.001765745	0.027679623	0.007062978	0.008828723	0.010005886	0.007062978	0.030017657	0.026486168	0.023543261	0.025309005	0.03119482	0.018834609	0.026486168	0.031783402	0.028840494	0.018834609	0.01942319	0.024720424	0.026486168	0.021188935	0.01942319	0.027663331	0.02707475	0.02707475	0.030606239	0.024131842	0.025309005	0.028251913	0.02707475	0.028251913	0.040023543	0.02707475	0.025897587	0.031783402	0.027663331	0.030606239	0.027663331	0.030017657	0.040612125	0.031783402	0.042966451	0.025897587	0.040612125	0.033549147	0.024720424
CY062472	0.018246027	0.012360212	0.022954679	0.020011772	0.022954679	0.007656066	0.017657446	0.01942319	0.020600353	0.017657446	0.010005886	0.00765156	0.005297234	0.006474397	0.011183049	0.009417304	0.00765156	0.013537375	0.008828723	0.014714538	0.014714538	0.007062978	0.00765156	0.002354326	0.011183049	0.008828723	0.008240141	0.008240141	0.010594467	0.005297234	0.006474397	0.008240141	0.010594467	0.010594467	0.022954679	0.008240141	0.007062978	0.01177163	0.00765156	0.010594467	0.008828723	0.010005886	0.024131842	0.01177163	0.025897587	0.007062978	0.023543261	0.013537375	0.005885815
[truncated: 11 more columns]
