# Supplementary material for: Estimating Transmission Potential of H5N1 Viruses Among Humans in Egypt Using Phylogeny, Genetic Distance and Sampling Time Interval
Source: Front Microbiol. 2019 Dec 3;10:2765. doi: 10.3389/fmicb.2019.02765 (PMC6901801; doi:10.3389/fmicb.2019.02765)
Supplement: DATA SHEET S1 — R codes for estimation of R0 and its confidence interval from phylogeny, genetic distance, time difference, and geographical distance. [file Data_Sheet_1.ZIP › R_code/candidate_pairs_from_phylogeny.csv]

cluster	sample1	date1	city1	sample2	date2	city2	genetic_dist	time_diff	geo_diff
1	KP864431	2014-12-26	Giza	KR063683	2014-12-27	Menoufiya	0.00176574455562095	1	63.4105591611084
2	KP702165	2014-11-26	Menia	KP702173	2014-11-28	Menia	0.00412007062978222	2	0
2	KP702173	2014-11-28	Menia	KP864427	2014-12-14	Menia	0.00294290759270159	16	0
2	KP864427	2014-12-14	Menia	KP864426	2014-12-15	Assuit	0.00235432607416127	1	111.468344152469
2	KP864426	2014-12-15	Assuit	KP864428	2014-12-23	Menia	0.00235432607416127	8	111.468344152469
2	KP864428	2014-12-23	Menia	KP864430	2014-12-24	Assuit	0.00706297822248381	1	111.468344152469
2	KP864430	2014-12-24	Assuit	KP864429	2014-12-26	Helwan	0.00941730429664508	2	295.998143292275
2	KP864429	2014-12-26	Helwan	KP864432	2015-01-01	Menoufiya	0.00412007062978222	6	84.2114296003513
2	KP864432	2015-01-01	Menoufiya	KP864433	2015-01-01	Menia	0.00529723366686286	0	271.91520392069
2	KP864433	2015-01-01	Menia	KP864434	2015-01-05	Aswan	0.00470865214832254	4	494.489165188168
2	KP864434	2015-01-05	Aswan	KP864435	2015-01-07	Cairo	0.0064743967039435	2	682.206400490833
3	CY062472	2010-02-12	Menoufiya	CY062476	2010-02-13	Kafr el sheikh	0.00235432607416127	1	62.6243865465319
4	CY062466	2010-01-12	Daqahlia	CY062474	2010-02-15	Daqahlia	0.0064743967039435	34	0
5	CY062447	2009-06-16	Kafr el sheikh	CY062453	2009-08-01	Menoufiya	0.00588581518540318	46	62.6243865465319
5	CY062453	2009-08-01	Menoufiya	CY062457	2009-09-16	Alexandria	0.00412007062978222	46	124.725712697233
6	CY062478	2010-02-23	Qalubiya	CY062482	2010-03-03	Kafr el sheikh	0.00176574455562095	8	76.1448790095522
7	CY062470	2010-02-07	Helwan	CY062484	2010-03-07	Cairo	0.000588581518540318	28	25.8309175780778
7	CY062484	2010-03-07	Cairo	CY062486	2010-03-31	Fayoum	0.00176574455562095	24	95.2794170984305
8	CY041922	2009-03-14	Assuit	CY041938	2009-05-09	Sohag	0.00176574455562095	56	85.7892410169748
9	CY041912	2009-02-03	Suez	CY041932	2009-04-16	Cairo	0.00412007062978222	72	120.193855091923
10	CY041926	2009-03-30	Menoufiya	CY041928	2009-04-01	Behaira	0.00117716303708064	2	74.3553738894224
11	CY041916	2009-02-28	Fayoum	CY041918	2009-03-03	Alexandria	0.00117716303708064	3	227.832067935276
11	CY041918	2009-03-03	Alexandria	CY041920	2009-03-09	Menoufiya	0.00235432607416127	6	124.725712697233
11	CY041920	2009-03-09	Menoufiya	CY041934	2009-04-18	Kafr el sheikh	0.00176574455562095	40	62.6243865465319
11	CY041934	2009-04-18	Kafr el sheikh	CY041940	2009-05-11	Sharqiya	0.00824014125956445	23	79.3560880857822
11	CY041940	2009-05-11	Sharqiya	CY041943	2009-05-17	Daqahlia	0.0100058858151854	6	51.0817173068643
12	CY041914	2009-02-07	Menia	CY041924	2009-03-24	Qena	0.00529723366686286	45	291.311781551133
12	CY041924	2009-03-24	Qena	CY041936	2009-04-19	Sohag	0.00706297822248381	26	111.811734544023
12	CY041936	2009-04-19	Sohag	CY041947	2009-05-18	Sohag	0.00235432607416127	29	0
12	CY041947	2009-05-18	Sohag	CY041955	2009-06-06	Daqahlia	0.00765155974102413	19	497.411630501508
13	CY041930	2009-04-15	Kafr el sheikh	CY041945	2009-05-18	Daqahlia	0.00470035252643948	33	42.9222772774321
13	CY041945	2009-05-18	Daqahlia	CY041949	2009-05-25	Sharqiya	0.00763807285546416	7	51.0817173068643
13	CY041949	2009-05-25	Sharqiya	CY041953	2009-05-31	Kafr el sheikh	0.00587544065804935	6	79.3560880857822
