# Supplementary material for: Estimating Transmission Potential of H5N1 Viruses Among Humans in Egypt Using Phylogeny, Genetic Distance and Sampling Time Interval
Source: Front Microbiol. 2019 Dec 3;10:2765. doi: 10.3389/fmicb.2019.02765 (PMC6901801; doi:10.3389/fmicb.2019.02765)
Supplement: DATA SHEET S1 — R codes for estimation of R0 and its confidence interval from phylogeny, genetic distance, time difference, and geographical distance. [file Data_Sheet_1.ZIP › R_code/dist_city.csv]

	EF535822	CY062439	KP702165	KP702173	KR063683	CY041908	KP864432	KP864433	KP864434	KP864435	CY062464	CY062466	CY041910	CY041912	CY041914	JX456101	CY041916	CY062468	CY062470	KM392416	KM392417	CY062474	CY041918	CY062476	JX456104	CY041920	CY062478	CY041922	CY041924	CY062480	CY062482	CY062484	CY041926	CY041928	CY041930	CY041932	CY041934	CY041936	CY041938	CY041940	CY041943	CY062486	CY041945	CY041947	CY041949	CY041951	CY041953	CY041955	CY062447
EF535822	0	494.489165188168	494.489165188168	494.489165188168	739.927362266752	676.596010282418	739.927362266752	494.489165188168	0	682.206400490833	580.531042627133	783.963975906805	739.927362266752	652.655154360862	494.489165188168	805.862720674828	613.396758958829	725.792742740455	656.412782712889	805.862720674828	818.627151560223	783.963975906805	841.153810321257	801.820515968423	676.596010282418	739.927362266752	725.792742740455	383.318189201114	230.106223639477	725.792742740455	801.820515968423	682.206400490833	739.927362266752	805.862720674828	801.820515968423	682.206400490833	801.820515968423	298.946889142568	298.946889142568	732.906870208857	783.963975906805	613.396758958829	783.963975906805	298.946889142568	732.906870208857	732.906870208857	801.820515968423	783.963975906805	801.820515968423
CY062439	494.489165188168	0	0	0	271.91520392069	215.118033298377	271.91520392069	0	494.489165188168	224.185684680376	112.173050062544	330.086335887095	271.91520392069	269.428020813539	0	325.283867458524	133.304580686022	263.688326366144	200.980078122593	325.283867458524	380.669172187326	330.086335887095	352.758965493004	333.535021949793	215.118033298377	271.91520392069	263.688326366144	111.468344152469	291.311781551133	263.688326366144	333.535021949793	224.185684680376	271.91520392069	325.283867458524	333.535021949793	224.185684680376	333.535021949793	195.821531736228	195.821531736228	284.175108122501	330.086335887095	133.304580686022	330.086335887095	195.821531736228	284.175108122501	284.175108122501	333.535021949793	330.086335887095	333.535021949793
KP702165	494.489165188168	0	0	0	271.91520392069	215.118033298377	271.91520392069	0	494.489165188168	224.185684680376	112.173050062544	330.086335887095	271.91520392069	269.428020813539	0	325.283867458524	133.304580686022	263.688326366144	200.980078122593	325.283867458524	380.669172187326	330.086335887095	352.758965493004	333.535021949793	215.118033298377	271.91520392069	263.688326366144	111.468344152469	291.311781551133	263.688326366144	333.535021949793	224.185684680376	271.91520392069	325.283867458524	333.535021949793	224.185684680376	333.535021949793	195.821531736228	195.821531736228	284.175108122501	330.086335887095	133.304580686022	330.086335887095	195.821531736228	284.175108122501	284.175108122501	333.535021949793	330.086335887095	333.535021949793
KP702173	494.489165188168	0	0	0	271.91520392069	215.118033298377	271.91520392069	0	494.489165188168	224.185684680376	112.173050062544	330.086335887095	271.91520392069	269.428020813539	0	325.283867458524	133.304580686022	263.688326366144	200.980078122593	325.283867458524	380.669172187326	330.086335887095	352.758965493004	333.535021949793	215.118033298377	271.91520392069	263.688326366144	111.468344152469	291.311781551133	263.688326366144	333.535021949793	224.185684680376	271.91520392069	325.283867458524	333.535021949793	224.185684680376	333.535021949793	195.821531736228	195.821531736228	284.175108122501	330.086335887095	133.304580686022	330.086335887095	195.821531736228	284.175108122501	284.175108122501	333.535021949793	330.086335887095	333.535021949793
KR063683	739.927362266752	271.91520392069	271.91520392069	271.91520392069	0	63.4105591611084	0	271.91520392069	739.927362266752	59.0575711451832	164.07912001721	64.3589888154079	0	159.482103368279	271.91520392069	74.3553738894224	138.690423351732	19.2964252195395	84.2114296003513	74.3553738894224	122.782230845356	64.3589888154079	124.725712697233	62.6243865465319	63.4105591611084	0	19.2964252195395	374.077877417661	514.648153247188	19.2964252195395	62.6243865465319	59.0575711451832	0	74.3553738894224	62.6243865465319	59.0575711451832	62.6243865465319	447.881799494793	447.881799494793	47.449580463846	64.3589888154079	138.690423351732	64.3589888154079	447.881799494793	47.449580463846	47.449580463846	62.6243865465319	64.3589888154079	62.6243865465319
CY041908	676.596010282418	215.118033298377	215.118033298377	215.118033298377	63.4105591611084	0	63.4105591611084	215.118033298377	676.596010282418	10.5260607969	104.071207684105	115.156401839033	63.4105591611084	126.979914600545	215.118033298377	134.233739191296	85.2384402700105	50.0915894780259	21.4815774512523	134.233739191296	166.461261244309	115.156401839033	180.050689369656	125.360089763527	0	63.4105591611084	50.0915894780259	313.339192532805	451.266556379465	50.0915894780259	125.360089763527	10.5260607969	63.4105591611084	134.233739191296	125.360089763527	10.5260607969	125.360089763527	385.401136207124	385.401136207124	70.0883002376128	115.156401839033	85.2384402700105	115.156401839033	385.401136207124	70.0883002376128	70.0883002376128	125.360089763527	115.156401839033	125.360089763527
KP864432	739.927362266752	271.91520392069	271.91520392069	271.91520392069	0	63.4105591611084	0	271.91520392069	739.927362266752	59.0575711451832	164.07912001721	64.3589888154079	0	159.482103368279	271.91520392069	74.3553738894224	138.690423351732	19.2964252195395	84.2114296003513	74.3553738894224	122.782230845356	64.3589888154079	124.725712697233	62.6243865465319	63.4105591611084	0	19.2964252195395	374.077877417661	514.648153247188	19.2964252195395	62.6243865465319	59.0575711451832	0	74.3553738894224	62.6243865465319	59.0575711451832	62.6243865465319	447.881799494793	447.881799494793	47.449580463846	64.3589888154079	138.690423351732	64.3589888154079	447.881799494793	47.449580463846	47.449580463846	62.6243865465319	64.3589888154079	62.6243865465319
KP864433	494.489165188168	0	0	0	271.91520392069	215.118033298377	271.91520392069	0	494.489165188168	224.185684680376	112.173050062544	330.086335887095	271.91520392069	269.428020813539	0	325.283867458524	133.304580686022	263.688326366144	200.980078122593	325.283867458524	380.669172187326	330.086335887095	352.758965493004	333.535021949793	215.118033298377	271.91520392069	263.688326366144	111.468344152469	291.311781551133	263.688326366144	333.535021949793	224.185684680376	271.91520392069	325.283867458524	333.535021949793	224.185684680376	333.535021949793	195.821531736228	195.821531736228	284.175108122501	330.086335887095	133.304580686022	330.086335887095	195.821531736228	284.175108122501	284.175108122501	333.535021949793	330.086335887095	333.535021949793
KP864434	0	494.489165188168	494.489165188168	494.489165188168	739.927362266752	676.596010282418	739.927362266752	494.489165188168	0	682.206400490833	580.531042627133	783.963975906805	739.927362266752	652.655154360862	494.489165188168	805.862720674828	613.396758958829	725.792742740455	656.412782712889	805.862720674828	818.627151560223	783.963975906805	841.153810321257	801.820515968423	676.596010282418	739.927362266752	725.792742740455	383.318189201114	230.106223639477	725.792742740455	801.820515968423	682.206400490833	739.927362266752	805.862720674828	801.820515968423	682.206400490833	801.820515968423	298.946889142568	298.946889142568	732.906870208857	783.963975906805	613.396758958829	783.963975906805	298.946889142568	732.906870208857	732.906870208857	801.820515968423	783.963975906805	801.820515968423
KP864435	682.206400490833	224.185684680376	224.185684680376	224.185684680376	59.0575711451832	10.5260607969	59.0575711451832	224.185684680376	682.206400490833	0	112.625203262665	106.737100104068	59.0575711451832	120.193855091923	224.185684680376	131.948844686887	95.2794170984305	43.5870124589346	25.8309175780771	131.948844686887	156.84462603002	106.737100104068	179.444052512903	119.675714704617	10.5260607969	59.0575711451832	43.5870124589346	321.132393855637	456.13986652606	43.5870124589346	119.675714704617	0	59.0575711451832	131.948844686887	119.675714704617	0	119.675714704617	392.171655068146	392.171655068146	60.2973225709537	106.737100104068	95.2794170984305	106.737100104068	392.171655068146	60.2973225709537	60.2973225709537	119.675714704617	106.737100104068	119.675714704617
CY062464	580.531042627133	112.173050062544	112.173050062544	112.173050062544	164.07912001721	104.071207684105	164.07912001721	112.173050062544	580.531042627133	112.625203262665	0	219.193723085154	164.07912001721	170.620082364665	112.173050062544	225.56038402159	36.0790976718762	153.685528805678	88.8604888151701	225.56038402159	268.608281449419	219.193723085154	261.645188693652	226.641187705269	104.071207684105	164.07912001721	153.685528805678	210.004788649823	360.333797584298	153.685528805678	226.641187705269	112.625203262665	164.07912001721	225.56038402159	226.641187705269	112.625203262665	226.641187705269	285.106705429976	285.106705429976	172.232336954043	219.193723085154	36.0790976718762	219.193723085154	285.106705429976	172.232336954043	172.232336954043	226.641187705269	219.193723085154	226.641187705269
CY062466	783.963975906805	330.086335887095	330.086335887095	330.086335887095	64.3589888154079	115.156401839033	64.3589888154079	330.086335887095	783.963975906805	106.737100104068	219.193723085154	0	64.3589888154079	161.154683424079	330.086335887095	87.1117009169904	198.295995671876	66.8653377316853	131.774899463745	87.1117009169904	58.9500276635962	0	137.399019785167	42.9222772774325	115.156401839033	64.3589888154079	66.8653377316853	427.75560779952	555.783379571858	66.8653377316853	42.9222772774325	106.737100104068	64.3589888154079	87.1117009169904	42.9222772774325	106.737100104068	42.9222772774325	497.411630501509	497.411630501509	51.0817173068646	0	198.295995671876	0	497.411630501509	51.0817173068646	51.0817173068646	42.9222772774325	0	42.9222772774325
CY041910	739.927362266752	271.91520392069	271.91520392069	271.91520392069	0	63.4105591611084	0	271.91520392069	739.927362266752	59.0575711451832	164.07912001721	64.3589888154079	0	159.482103368279	271.91520392069	74.3553738894224	138.690423351732	19.2964252195395	84.2114296003513	74.3553738894224	122.782230845356	64.3589888154079	124.725712697233	62.6243865465319	63.4105591611084	0	19.2964252195395	374.077877417661	514.648153247188	19.2964252195395	62.6243865465319	59.0575711451832	0	74.3553738894224	62.6243865465319	59.0575711451832	62.6243865465319	447.881799494793	447.881799494793	47.449580463846	64.3589888154079	138.690423351732	64.3589888154079	447.881799494793	47.449580463846	47.449580463846	62.6243865465319	64.3589888154079	62.6243865465319
CY041912	652.655154360862	269.428020813539	269.428020813539	269.428020813539	159.482103368279	126.979914600545	159.482103368279	269.428020813539	652.655154360862	120.193855091923	170.620082364665	161.154683424079	159.482103368279	0	269.428020813539	229.882422975838	178.931824939583	140.462417995393	115.701821479635	229.882422975838	173.923553975876	161.154683424079	282.396842850148	197.868594711269	126.979914600545	159.482103368279	140.462417995393	336.225309191485	422.634920428985	140.462417995393	197.868594711269	120.193855091923	159.482103368279	229.882422975838	197.868594711269	120.193855091923	197.868594711269	387.343535442648	387.343535442648	119.766609287022	161.154683424079	178.931824939583	161.154683424079	387.343535442648	119.766609287022	119.766609287022	197.868594711269	161.154683424079	197.868594711269
CY041914	494.489165188168	0	0	0	271.91520392069	215.118033298377	271.91520392069	0	494.489165188168	224.185684680376	112.173050062544	330.086335887095	271.91520392069	269.428020813539	0	325.283867458524	133.304580686022	263.688326366144	200.980078122593	325.283867458524	380.669172187326	330.086335887095	352.758965493004	333.535021949793	215.118033298377	271.91520392069	263.688326366144	111.468344152469	291.311781551133	263.688326366144	333.535021949793	224.185684680376	271.91520392069	325.283867458524	333.535021949793	224.185684680376	333.535021949793	195.821531736228	195.821531736228	284.175108122501	330.086335887095	133.304580686022	330.086335887095	195.821531736228	284.175108122501	284.175108122501	333.535021949793	330.086335887095	333.535021949793
JX456101	805.862720674828	325.283867458524	325.283867458524	325.283867458524	74.3553738894224	134.233739191296	74.3553738894224	325.283867458524	805.862720674828	131.948844686887	225.56038402159	87.1117009169904	74.3553738894224	229.882422975838	325.283867458524	0	194.486664057392	93.2232770069276	155.696021510898	0	134.987805766815	87.1117009169904	52.9057413935166	45.9017765827473	134.233739191296	74.3553738894224	93.2232770069276	432.708696773409	583.138714934236	93.2232770069276	45.9017765827473	131.948844686887	74.3553738894224	0	45.9017765827473	131.948844686887	45.9017765827473	510.44355837373	510.44355837373	110.612104927855	87.1117009169904	194.486664057392	87.1117009169904	510.44355837373	110.612104927855	110.612104927855	45.9017765827473	87.1117009169904	45.9017765827473
CY041916	613.396758958829	133.304580686022	133.304580686022	133.304580686022	138.690423351732	85.2384402700105	138.690423351732	133.304580686022	613.396758958829	95.2794170984305	36.0790976718762	198.295995671876	138.690423351732	178.931824939583	133.304580686022	194.486664057392	0	131.468323192652	76.5628889974281	194.486664057392	251.505953076981	198.295995671876	227.832067935276	200.24750756509	85.2384402700105	138.690423351732	131.468323192652	238.315515555692	395.02631856614	131.468323192652	200.24750756509	95.2794170984305	138.690423351732	194.486664057392	200.24750756509	95.2794170984305	200.24750756509	316.419177318281	316.419177318281	155.315156969152	198.295995671876	0	198.295995671876	316.419177318281	155.315156969152	155.315156969152	200.24750756509	198.295995671876	200.24750756509
CY062468	725.792742740455	263.688326366144	263.688326366144	263.688326366144	19.2964252195395	50.0915894780259	19.2964252195395	263.688326366144	725.792742740455	43.5870124589346	153.685528805678	66.8653377316853	19.2964252195395	140.462417995393	263.688326366144	93.2232770069276	131.468323192652	0	69.4000136383352	93.2232770069276	122.256008644143	66.8653377316853	143.982868062396	76.1448790095532	50.0915894780259	19.2964252195395	0	363.32288297181	499.590565417294	0	76.1448790095532	43.5870124589346	19.2964252195395	93.2232770069276	76.1448790095532	43.5870124589346	76.1448790095532	435.403563014628	435.403563014628	34.1585161890365	66.8653377316853	131.468323192652	66.8653377316853	435.403563014628	34.1585161890365	34.1585161890365	76.1448790095532	66.8653377316853	76.1448790095532
CY062470	656.412782712889	200.980078122593	200.980078122593	200.980078122593	84.2114296003513	21.4815774512523	84.2114296003513	200.980078122593	656.412782712889	25.8309175780771	88.8604888151701	131.774899463745	84.2114296003513	115.701821479635	200.980078122593	155.696021510898	76.5628889974281	69.4000136383352	0	155.696021510898	179.750864490576	131.774899463745	201.383100934715	145.425332766795	21.4815774512523	84.2114296003513	69.4000136383352	295.998143292275	430.539186704024	69.4000136383352	145.425332766795	25.8309175780771	84.2114296003513	155.696021510898	145.425332766795	25.8309175780771	145.425332766795	366.446781133883	366.446781133883	83.4900516390012	131.774899463745	76.5628889974281	131.774899463745	366.446781133883	83.4900516390012	83.4900516390012	145.425332766795	131.774899463745	145.425332766795
KM392416	805.862720674828	325.283867458524	325.283867458524	325.283867458524	74.3553738894224	134.233739191296	74.3553738894224	325.283867458524	805.862720674828	131.948844686887	225.56038402159	87.1117009169904	74.3553738894224	229.882422975838	325.283867458524	0	194.486664057392	93.2232770069276	155.696021510898	0	134.987805766815	87.1117009169904	52.9057413935166	45.9017765827473	134.233739191296	74.3553738894224	93.2232770069276	432.708696773409	583.138714934236	93.2232770069276	45.9017765827473	131.948844686887	74.3553738894224	0	45.9017765827473	131.948844686887	45.9017765827473	510.44355837373	510.44355837373	110.612104927855	87.1117009169904	194.486664057392	87.1117009169904	510.44355837373	110.612104927855	110.612104927855	45.9017765827473	87.1117009169904	45.9017765827473
KM392417	818.627151560223	380.669172187326	380.669172187326	380.669172187326	122.782230845356	166.461261244309	122.782230845356	380.669172187326	818.627151560223	156.84462603002	268.608281449419	58.9500276635962	122.782230845356	173.923553975876	380.669172187326	134.987805766815	251.505953076981	122.256008644143	179.750864490576	134.987805766815	0	58.9500276635962	178.257675257382	89.6570546626315	166.461261244309	122.782230845356	122.256008644143	473.434564787993	588.908814247859	122.256008644143	89.6570546626315	156.84462603002	122.782230845356	134.987805766815	89.6570546626315	156.84462603002	89.6570546626315	538.733549397452	538.733549397452	96.5788920058751	58.9500276635962	251.505953076981	58.9500276635962	538.733549397452	96.5788920058751	96.5788920058751	89.6570546626315	58.9500276635962	89.6570546626315
CY062474	783.963975906805	330.086335887095	330.086335887095	330.086335887095	64.3589888154079	115.156401839033	64.3589888154079	330.086335887095	783.963975906805	106.737100104068	219.193723085154	0	64.3589888154079	161.154683424079	330.086335887095	87.1117009169904	198.295995671876	66.8653377316853	131.774899463745	87.1117009169904	58.9500276635962	0	137.399019785167	42.9222772774325	115.156401839033	64.3589888154079	66.8653377316853	427.75560779952	555.783379571858	66.8653377316853	42.9222772774325	106.737100104068	64.3589888154079	87.1117009169904	42.9222772774325	106.737100104068	42.9222772774325	497.411630501509	497.411630501509	51.0817173068646	0	198.295995671876	0	497.411630501509	51.0817173068646	51.0817173068646	42.9222772774325	0	42.9222772774325
CY041918	841.153810321257	352.758965493004	352.758965493004	352.758965493004	124.725712697233	180.050689369656	124.725712697233	352.758965493004	841.153810321257	179.444052512903	261.645188693652	137.399019785167	124.725712697233	282.396842850148	352.758965493004	52.9057413935166	227.832067935276	143.982868062396	201.383100934715	52.9057413935166	178.257675257382	137.399019785167	0	94.5646049832582	180.050689369656	124.725712697233	143.982868062396	462.871855124559	621.858386788586	143.982868062396	94.5646049832582	179.444052512903	124.725712697233	52.9057413935166	94.5646049832582	179.444052512903	94.5646049832582	543.480272653514	543.480272653514	163.43842654641	137.399019785167	227.832067935276	137.399019785167	543.480272653514	163.43842654641	163.43842654641	94.5646049832582	137.399019785167	94.5646049832582
CY062476	801.820515968423	333.535021949793	333.535021949793	333.535021949793	62.6243865465319	125.360089763527	62.6243865465319	333.535021949793	801.820515968423	119.675714704617	226.641187705269	42.9222772774325	62.6243865465319	197.868594711269	333.535021949793	45.9017765827473	200.24750756509	76.1448790095532	145.425332766795	45.9017765827473	89.6570546626315	42.9222772774325	94.5646049832582	0	125.360089763527	62.6243865465319	76.1448790095532	436.60932202052	575.730747592181	76.1448790095532	0	119.675714704617	62.6243865465319	45.9017765827473	0	119.675714704617	0	510.442601350188	510.442601350188	79.3560880857826	42.9222772774325	200.24750756509	42.9222772774325	510.442601350188	79.3560880857826	79.3560880857826	0	42.9222772774325	0
JX456104	676.596010282418	215.118033298377	215.118033298377	215.118033298377	63.4105591611084	0	63.4105591611084	215.118033298377	676.596010282418	10.5260607969	104.071207684105	115.156401839033	63.4105591611084	126.979914600545	215.118033298377	134.233739191296	85.2384402700105	50.0915894780259	21.4815774512523	134.233739191296	166.461261244309	115.156401839033	180.050689369656	125.360089763527	0	63.4105591611084	50.0915894780259	313.339192532805	451.266556379465	50.0915894780259	125.360089763527	10.5260607969	63.4105591611084	134.233739191296	125.360089763527	10.5260607969	125.360089763527	385.401136207124	385.401136207124	70.0883002376128	115.156401839033	85.2384402700105	115.156401839033	385.401136207124	70.0883002376128	70.0883002376128	125.360089763527	115.156401839033	125.360089763527
CY041920	739.927362266752	271.91520392069	271.91520392069	271.91520392069	0	63.4105591611084	0	271.91520392069	739.927362266752	59.0575711451832	164.07912001721	64.3589888154079	0	159.482103368279	271.91520392069	74.3553738894224	138.690423351732	19.2964252195395	84.2114296003513	74.3553738894224	122.782230845356	64.3589888154079	124.725712697233	62.6243865465319	63.4105591611084	0	19.2964252195395	374.077877417661	514.648153247188	19.2964252195395	62.6243865465319	59.0575711451832	0	74.3553738894224	62.6243865465319	59.0575711451832	62.6243865465319	447.881799494793	447.881799494793	47.449580463846	64.3589888154079	138.690423351732	64.3589888154079	447.881799494793	47.449580463846	47.449580463846	62.6243865465319	64.3589888154079	62.6243865465319
CY062478	725.792742740455	263.688326366144	263.688326366144	263.688326366144	19.2964252195395	50.0915894780259	19.2964252195395	263.688326366144	725.792742740455	43.5870124589346	153.685528805678	66.8653377316853	19.2964252195395	140.462417995393	263.688326366144	93.2232770069276	131.468323192652	0	69.4000136383352	93.2232770069276	122.256008644143	66.8653377316853	143.982868062396	76.1448790095532	50.0915894780259	19.2964252195395	0	363.32288297181	499.590565417294	0	76.1448790095532	43.5870124589346	19.2964252195395	93.2232770069276	76.1448790095532	43.5870124589346	76.1448790095532	435.403563014628	435.403563014628	34.1585161890365	66.8653377316853	131.468323192652	66.8653377316853	435.403563014628	34.1585161890365	34.1585161890365	76.1448790095532	66.8653377316853	76.1448790095532
CY041922	383.318189201114	111.468344152469	111.468344152469	111.468344152469	374.077877417661	313.339192532805	374.077877417661	111.468344152469	383.318189201114	321.132393855637	210.004788649823	427.75560779952	374.077877417661	336.225309191485	111.468344152469	432.708696773409	238.315515555692	363.32288297181	295.998143292275	432.708696773409	473.434564787993	427.75560779952	462.871855124559	436.60932202052	313.339192532805	374.077877417661	363.32288297181	0	190.476825397361	363.32288297181	436.60932202052	321.132393855637	374.077877417661	432.708696773409	436.60932202052	321.132393855637	436.60932202052	85.7892410169748	85.7892410169748	378.854393380449	427.75560779952	238.315515555692	427.75560779952	85.7892410169748	378.854393380449	378.854393380449	436.60932202052	427.75560779952	436.60932202052
CY041924	230.106223639477	291.311781551133	291.311781551133	291.311781551133	514.648153247188	451.266556379465	514.648153247188	291.311781551133	230.106223639477	456.13986652606	360.333797584298	555.783379571858	514.648153247188	422.634920428985	291.311781551133	583.138714934236	395.02631856614	499.590565417294	430.539186704024	583.138714934236	588.908814247859	555.783379571858	621.858386788586	575.730747592181	451.266556379465	514.648153247188	499.590565417294	190.476825397361	0	499.590565417294	575.730747592181	456.13986652606	514.648153247188	583.138714934236	575.730747592181	456.13986652606	575.730747592181	111.811734544023	111.811734544023	504.708047016446	555.783379571858	395.02631856614	555.783379571858	111.811734544023	504.708047016446	504.708047016446	575.730747592181	555.783379571858	575.730747592181
CY062480	725.792742740455	263.688326366144	263.688326366144	263.688326366144	19.2964252195395	50.0915894780259	19.2964252195395	263.688326366144	725.792742740455	43.5870124589346	153.685528805678	66.8653377316853	19.2964252195395	140.462417995393	263.688326366144	93.2232770069276	131.468323192652	0	69.4000136383352	93.2232770069276	122.256008644143	66.8653377316853	143.982868062396	76.1448790095532	50.0915894780259	19.2964252195395	0	363.32288297181	499.590565417294	0	76.1448790095532	43.5870124589346	19.2964252195395	93.2232770069276	76.1448790095532	43.5870124589346	76.1448790095532	435.403563014628	435.403563014628	34.1585161890365	66.8653377316853	131.468323192652	66.8653377316853	435.403563014628	34.1585161890365	34.1585161890365	76.1448790095532	66.8653377316853	76.1448790095532
CY062482	801.820515968423	333.535021949793	333.535021949793	333.535021949793	62.6243865465319	125.360089763527	62.6243865465319	333.535021949793	801.820515968423	119.675714704617	226.641187705269	42.9222772774325	62.6243865465319	197.868594711269	333.535021949793	45.9017765827473	200.24750756509	76.1448790095532	145.425332766795	45.9017765827473	89.6570546626315	42.9222772774325	94.5646049832582	0	125.360089763527	62.6243865465319	76.1448790095532	436.60932202052	575.730747592181	76.1448790095532	0	119.675714704617	62.6243865465319	45.9017765827473	0	119.675714704617	0	510.442601350188	510.442601350188	79.3560880857826	42.9222772774325	200.24750756509	42.9222772774325	510.442601350188	79.3560880857826	79.3560880857826	0	42.9222772774325	0
CY062484	682.206400490833	224.185684680376	224.185684680376	224.185684680376	59.0575711451832	10.5260607969	59.0575711451832	224.185684680376	682.206400490833	0	112.625203262665	106.737100104068	59.0575711451832	120.193855091923	224.185684680376	131.948844686887	95.2794170984305	43.5870124589346	25.8309175780771	131.948844686887	156.84462603002	106.737100104068	179.444052512903	119.675714704617	10.5260607969	59.0575711451832	43.5870124589346	321.132393855637	456.13986652606	43.5870124589346	119.675714704617	0	59.0575711451832	131.948844686887	119.675714704617	0	119.675714704617	392.171655068146	392.171655068146	60.2973225709537	106.737100104068	95.2794170984305	106.737100104068	392.171655068146	60.2973225709537	60.2973225709537	119.675714704617	106.737100104068	119.675714704617
CY041926	739.927362266752	271.91520392069	271.91520392069	271.91520392069	0	63.4105591611084	0	271.91520392069	739.927362266752	59.0575711451832	164.07912001721	64.3589888154079	0	159.482103368279	271.91520392069	74.3553738894224	138.690423351732	19.2964252195395	84.2114296003513	74.3553738894224	122.782230845356	64.3589888154079	124.725712697233	62.6243865465319	63.4105591611084	0	19.2964252195395	374.077877417661	514.648153247188	19.2964252195395	62.6243865465319	59.0575711451832	0	74.3553738894224	62.6243865465319	59.0575711451832	62.6243865465319	447.881799494793	447.881799494793	47.449580463846	64.3589888154079	138.690423351732	64.3589888154079	447.881799494793	47.449580463846	47.449580463846	62.6243865465319	64.3589888154079	62.6243865465319
CY041928	805.862720674828	325.283867458524	325.283867458524	325.283867458524	74.3553738894224	134.233739191296	74.3553738894224	325.283867458524	805.862720674828	131.948844686887	225.56038402159	87.1117009169904	74.3553738894224	229.882422975838	325.283867458524	0	194.486664057392	93.2232770069276	155.696021510898	0	134.987805766815	87.1117009169904	52.9057413935166	45.9017765827473	134.233739191296	74.3553738894224	93.2232770069276	432.708696773409	583.138714934236	93.2232770069276	45.9017765827473	131.948844686887	74.3553738894224	0	45.9017765827473	131.948844686887	45.9017765827473	510.44355837373	510.44355837373	110.612104927855	87.1117009169904	194.486664057392	87.1117009169904	510.44355837373	110.612104927855	110.612104927855	45.9017765827473	87.1117009169904	45.9017765827473
CY041930	801.820515968423	333.535021949793	333.535021949793	333.535021949793	62.6243865465319	125.360089763527	62.6243865465319	333.535021949793	801.820515968423	119.675714704617	226.641187705269	42.9222772774325	62.6243865465319	197.868594711269	333.535021949793	45.9017765827473	200.24750756509	76.1448790095532	145.425332766795	45.9017765827473	89.6570546626315	42.9222772774325	94.5646049832582	0	125.360089763527	62.6243865465319	76.1448790095532	436.60932202052	575.730747592181	76.1448790095532	0	119.675714704617	62.6243865465319	45.9017765827473	0	119.675714704617	0	510.442601350188	510.442601350188	79.3560880857826	42.9222772774325	200.24750756509	42.9222772774325	510.442601350188	79.3560880857826	79.3560880857826	0	42.9222772774325	0
CY041932	682.206400490833	224.185684680376	224.185684680376	224.185684680376	59.0575711451832	10.5260607969	59.0575711451832	224.185684680376	682.206400490833	0	112.625203262665	106.737100104068	59.0575711451832	120.193855091923	224.185684680376	131.948844686887	95.2794170984305	43.5870124589346	25.8309175780771	131.948844686887	156.84462603002	106.737100104068	179.444052512903	119.675714704617	10.5260607969	59.0575711451832	43.5870124589346	321.132393855637	456.13986652606	43.5870124589346	119.675714704617	0	59.0575711451832	131.948844686887	119.675714704617	0	119.675714704617	392.171655068146	392.171655068146	60.2973225709537	106.737100104068	95.2794170984305	106.737100104068	392.171655068146	60.2973225709537	60.2973225709537	119.675714704617	106.737100104068	119.675714704617
CY041934	801.820515968423	333.535021949793	333.535021949793	333.535021949793	62.6243865465319	125.360089763527	62.6243865465319	333.535021949793	801.820515968423	119.675714704617	226.641187705269	42.9222772774325	62.6243865465319	197.868594711269	333.535021949793	45.9017765827473	200.24750756509	76.1448790095532	145.425332766795	45.9017765827473	89.6570546626315	42.9222772774325	94.5646049832582	0	125.360089763527	62.6243865465319	76.1448790095532	436.60932202052	575.730747592181	76.1448790095532	0	119.675714704617	62.6243865465319	45.9017765827473	0	119.675714704617	0	510.442601350188	510.442601350188	79.3560880857826	42.9222772774325	200.24750756509	42.9222772774325	510.442601350188	79.3560880857826	79.3560880857826	0	42.9222772774325	0
CY041936	298.946889142568	195.821531736228	195.821531736228	195.821531736228	447.881799494793	385.401136207124	447.881799494793	195.821531736228	298.946889142568	392.171655068146	285.106705429976	497.411630501509	447.881799494793	387.343535442648	195.821531736228	510.44355837373	316.419177318281	435.403563014628	366.446781133883	510.44355837373	538.733549397452	497.411630501509	543.480272653514	510.442601350188	385.401136207124	447.881799494793	435.403563014628	85.7892410169748	111.811734544023	435.403563014628	510.442601350188	392.171655068146	447.881799494793	510.44355837373	510.442601350188	392.171655068146	510.442601350188	0	0	447.118798500111	497.411630501509	316.419177318281	497.411630501509	0	447.118798500111	447.118798500111	510.442601350188	497.411630501509	510.442601350188
CY041938	298.946889142568	195.821531736228	195.821531736228	195.821531736228	447.881799494793	385.401136207124	447.881799494793	195.821531736228	298.946889142568	392.171655068146	285.106705429976	497.411630501509	447.881799494793	387.343535442648	195.821531736228	510.44355837373	316.419177318281	435.403563014628	366.446781133883	510.44355837373	538.733549397452	497.411630501509	543.480272653514	510.442601350188	385.401136207124	447.881799494793	435.403563014628	85.7892410169748	111.811734544023	435.403563014628	510.442601350188	392.171655068146	447.881799494793	510.44355837373	510.442601350188	392.171655068146	510.442601350188	0	0	447.118798500111	497.411630501509	316.419177318281	497.411630501509	0	447.118798500111	447.118798500111	510.442601350188	497.411630501509	510.442601350188
CY041940	732.906870208857	284.175108122501	284.175108122501	284.175108122501	47.449580463846	70.0883002376128	47.449580463846	284.175108122501	732.906870208857	60.2973225709537	172.232336954043	51.0817173068646	47.449580463846	119.766609287022	284.175108122501	110.612104927855	155.315156969152	34.1585161890365	83.4900516390012	110.612104927855	96.5788920058751	51.0817173068646	163.43842654641	79.3560880857826	70.0883002376128	47.449580463846	34.1585161890365	378.854393380449	504.708047016446	34.1585161890365	79.3560880857826	60.2973225709537	47.449580463846	110.612104927855	79.3560880857826	60.2973225709537	79.3560880857826	447.118798500111	447.118798500111	0	51.0817173068646	155.315156969152	51.0817173068646	447.118798500111	0	0	79.3560880857826	51.0817173068646	79.3560880857826
CY041943	783.963975906805	330.086335887095	330.086335887095	330.086335887095	64.3589888154079	115.156401839033	64.3589888154079	330.086335887095	783.963975906805	106.737100104068	219.193723085154	0	64.3589888154079	161.154683424079	330.086335887095	87.1117009169904	198.295995671876	66.8653377316853	131.774899463745	87.1117009169904	58.9500276635962	0	137.399019785167	42.9222772774325	115.156401839033	64.3589888154079	66.8653377316853	427.75560779952	555.783379571858	66.8653377316853	42.9222772774325	106.737100104068	64.3589888154079	87.1117009169904	42.9222772774325	106.737100104068	42.9222772774325	497.411630501509	497.411630501509	51.0817173068646	0	198.295995671876	0	497.411630501509	51.0817173068646	51.0817173068646	42.9222772774325	0	42.9222772774325
CY062486	613.396758958829	133.304580686022	133.304580686022	133.304580686022	138.690423351732	85.2384402700105	138.690423351732	133.304580686022	613.396758958829	95.2794170984305	36.0790976718762	198.295995671876	138.690423351732	178.931824939583	133.304580686022	194.486664057392	0	131.468323192652	76.5628889974281	194.486664057392	251.505953076981	198.295995671876	227.832067935276	200.24750756509	85.2384402700105	138.690423351732	131.468323192652	238.315515555692	395.02631856614	131.468323192652	200.24750756509	95.2794170984305	138.690423351732	194.486664057392	200.24750756509	95.2794170984305	200.24750756509	316.419177318281	316.419177318281	155.315156969152	198.295995671876	0	198.295995671876	316.419177318281	155.315156969152	155.315156969152	200.24750756509	198.295995671876	200.24750756509
CY041945	783.963975906805	330.086335887095	330.086335887095	330.086335887095	64.3589888154079	115.156401839033	64.3589888154079	330.086335887095	783.963975906805	106.737100104068	219.193723085154	0	64.3589888154079	161.154683424079	330.086335887095	87.1117009169904	198.295995671876	66.8653377316853	131.774899463745	87.1117009169904	58.9500276635962	0	137.399019785167	42.9222772774325	115.156401839033	64.3589888154079	66.8653377316853	427.75560779952	555.783379571858	66.8653377316853	42.9222772774325	106.737100104068	64.3589888154079	87.1117009169904	42.9222772774325	106.737100104068	42.9222772774325	497.411630501509	497.411630501509	51.0817173068646	0	198.295995671876	0	497.411630501509	51.0817173068646	51.0817173068646	42.9222772774325	0	42.9222772774325
CY041947	298.946889142568	195.821531736228	195.821531736228	195.821531736228	447.881799494793	385.401136207124	447.881799494793	195.821531736228	298.946889142568	392.171655068146	285.106705429976	497.411630501509	447.881799494793	387.343535442648	195.821531736228	510.44355837373	316.419177318281	435.403563014628	366.446781133883	510.44355837373	538.733549397452	497.411630501509	543.480272653514	510.442601350188	385.401136207124	447.881799494793	435.403563014628	85.7892410169748	111.811734544023	435.403563014628	510.442601350188	392.171655068146	447.881799494793	510.44355837373	510.442601350188	392.171655068146	510.442601350188	0	0	447.118798500111	497.411630501509	316.419177318281	497.411630501509	0	447.118798500111	447.118798500111	510.442601350188	497.411630501509	510.442601350188
CY041949	732.906870208857	284.175108122501	284.175108122501	284.175108122501	47.449580463846	70.0883002376128	47.449580463846	284.175108122501	732.906870208857	60.2973225709537	172.232336954043	51.0817173068646	47.449580463846	119.766609287022	284.175108122501	110.612104927855	155.315156969152	34.1585161890365	83.4900516390012	110.612104927855	96.5788920058751	51.0817173068646	163.43842654641	79.3560880857826	70.0883002376128	47.449580463846	34.1585161890365	378.854393380449	504.708047016446	34.1585161890365	79.3560880857826	60.2973225709537	47.449580463846	110.612104927855	79.3560880857826	60.2973225709537	79.3560880857826	447.118798500111	447.118798500111	0	51.0817173068646	155.315156969152	51.0817173068646	447.118798500111	0	0	79.3560880857826	51.0817173068646	79.3560880857826
CY041951	732.906870208857	284.175108122501	284.175108122501	284.175108122501	47.449580463846	70.0883002376128	47.449580463846	284.175108122501	732.906870208857	60.2973225709537	172.232336954043	51.0817173068646	47.449580463846	119.766609287022	284.175108122501	110.612104927855	155.315156969152	34.1585161890365	83.4900516390012	110.612104927855	96.5788920058751	51.0817173068646	163.43842654641	79.3560880857826	70.0883002376128	47.449580463846	34.1585161890365	378.854393380449	504.708047016446	34.1585161890365	79.3560880857826	60.2973225709537	47.449580463846	110.612104927855	79.3560880857826	60.2973225709537	79.3560880857826	447.118798500111	447.118798500111	0	51.0817173068646	155.315156969152	51.0817173068646	447.118798500111	0	0	79.3560880857826	51.0817173068646	79.3560880857826
CY041953	801.820515968423	333.535021949793	333.535021949793	333.535021949793	62.6243865465319	125.360089763527	62.6243865465319	333.535021949793	801.820515968423	119.675714704617	226.641187705269	42.9222772774325	62.6243865465319	197.868594711269	333.535021949793	45.9017765827473	200.24750756509	76.1448790095532	145.425332766795	45.9017765827473	89.6570546626315	42.9222772774325	94.5646049832582	0	125.360089763527	62.6243865465319	76.1448790095532	436.60932202052	575.730747592181	76.1448790095532	0	119.675714704617	62.6243865465319	45.9017765827473	0	119.675714704617	0	510.442601350188	510.442601350188	79.3560880857826	42.9222772774325	200.24750756509	42.9222772774325	510.442601350188	79.3560880857826	79.3560880857826	0	42.9222772774325	0
CY041955	783.963975906805	330.086335887095	330.086335887095	330.086335887095	64.3589888154079	115.156401839033	64.3589888154079	330.086335887095	783.963975906805	106.737100104068	219.193723085154	0	64.3589888154079	161.154683424079	330.086335887095	87.1117009169904	198.295995671876	66.8653377316853	131.774899463745	87.1117009169904	58.9500276635962	0	137.399019785167	42.9222772774325	115.156401839033	64.3589888154079	66.8653377316853	427.75560779952	555.783379571858	66.8653377316853	42.9222772774325	106.737100104068	64.3589888154079	87.1117009169904	42.9222772774325	106.737100104068	42.9222772774325	497.411630501509	497.411630501509	51.0817173068646	0	198.295995671876	0	497.411630501509	51.0817173068646	51.0817173068646	42.9222772774325	0	42.9222772774325
CY062447	801.820515968423	333.535021949793	333.535021949793	333.535021949793	62.6243865465319	125.360089763527	62.6243865465319	333.535021949793	801.820515968423	119.675714704617	226.641187705269	42.9222772774325	62.6243865465319	197.868594711269	333.535021949793	45.9017765827473	200.24750756509	76.1448790095532	145.425332766795	45.9017765827473	89.6570546626315	42.9222772774325	94.5646049832582	0	125.360089763527	62.6243865465319	76.1448790095532	436.60932202052	575.730747592181	76.1448790095532	0	119.675714704617	62.6243865465319	45.9017765827473	0	119.675714704617	0	510.442601350188	510.442601350188	79.3560880857826	42.9222772774325	200.24750756509	42.9222772774325	510.442601350188	79.3560880857826	79.3560880857826	0	42.9222772774325	0
CY062453	739.927362266752	271.91520392069	271.91520392069	271.91520392069	0	63.4105591611084	0	271.91520392069	739.927362266752	59.0575711451832	164.07912001721	64.3589888154079	0	159.482103368279	271.91520392069	74.3553738894224	138.690423351732	19.2964252195395	84.2114296003513	74.3553738894224	122.782230845356	64.3589888154079	124.725712697233	62.6243865465319	63.4105591611084	0	19.2964252195395	374.077877417661	514.648153247188	19.2964252195395	62.6243865465319	59.0575711451832	0	74.3553738894224	62.6243865465319	59.0575711451832	62.6243865465319	447.881799494793	447.881799494793	47.449580463846	64.3589888154079	138.690423351732	64.3589888154079	447.881799494793	47.449580463846	47.449580463846	62.6243865465319	64.3589888154079	62.6243865465319
CY062455	739.927362266752	271.91520392069	271.91520392069	271.91520392069	0	63.4105591611084	0	271.91520392069	739.927362266752	59.0575711451832	164.07912001721	64.3589888154079	0	159.482103368279	271.91520392069	74.3553738894224	138.690423351732	19.2964252195395	84.2114296003513	74.3553738894224	122.782230845356	64.3589888154079	124.725712697233	62.6243865465319	63.4105591611084	0	19.2964252195395	374.077877417661	514.648153247188	19.2964252195395	62.6243865465319	59.0575711451832	0	74.3553738894224	62.6243865465319	59.0575711451832	62.6243865465319	447.881799494793	447.881799494793	47.449580463846	64.3589888154079	138.690423351732	64.3589888154079	447.881799494793	47.449580463846	47.449580463846	62.6243865465319	64.3589888154079	62.6243865465319
CY062457	841.153810321257	352.758965493004	352.758965493004	352.758965493004	124.725712697233	180.050689369656	124.725712697233	352.758965493004	841.153810321257	179.444052512903	261.645188693652	137.399019785167	124.725712697233	282.396842850148	352.758965493004	52.9057413935166	227.832067935276	143.982868062396	201.383100934715	52.9057413935166	178.257675257382	137.399019785167	0	94.5646049832582	180.050689369656	124.725712697233	143.982868062396	462.871855124559	621.858386788586	143.982868062396	94.5646049832582	179.444052512903	124.725712697233	52.9057413935166	94.5646049832582	179.444052512903	94.5646049832582	543.480272653514	543.480272653514	163.43842654641	137.399019785167	227.832067935276	137.399019785167	543.480272653514	163.43842654641	163.43842654641	94.5646049832582	137.399019785167	94.5646049832582
CY062459	494.489165188168	0	0	0	271.91520392069	215.118033298377	271.91520392069	0	494.489165188168	224.185684680376	112.173050062544	330.086335887095	271.91520392069	269.428020813539	0	325.283867458524	133.304580686022	263.688326366144	200.980078122593	325.283867458524	380.669172187326	330.086335887095	352.758965493004	333.535021949793	215.118033298377	271.91520392069	263.688326366144	111.468344152469	291.311781551133	263.688326366144	333.535021949793	224.185684680376	271.91520392069	325.283867458524	333.535021949793	224.185684680376	333.535021949793	195.821531736228	195.821531736228	284.175108122501	330.086335887095	133.304580686022	330.086335887095	195.821531736228	284.175108122501	284.175108122501	333.535021949793	330.086335887095	333.535021949793
KP864426	383.318189201114	111.468344152469	111.468344152469	111.468344152469	374.077877417661	313.339192532805	374.077877417661	111.468344152469	383.318189201114	321.132393855637	210.004788649823	427.75560779952	374.077877417661	336.225309191485	111.468344152469	432.708696773409	238.315515555692	363.32288297181	295.998143292275	432.708696773409	473.434564787993	427.75560779952	462.871855124559	436.60932202052	313.339192532805	374.077877417661	363.32288297181	0	190.476825397361	363.32288297181	436.60932202052	321.132393855637	374.077877417661	432.708696773409	436.60932202052	321.132393855637	436.60932202052	85.7892410169748	85.7892410169748	378.854393380449	427.75560779952	238.315515555692	427.75560779952	85.7892410169748	378.854393380449	378.854393380449	436.60932202052	427.75560779952	436.60932202052
KP864427	494.489165188168	0	0	0	271.91520392069	215.118033298377	271.91520392069	0	494.489165188168	224.185684680376	112.173050062544	330.086335887095	271.91520392069	269.428020813539	0	325.283867458524	133.304580686022	263.688326366144	200.980078122593	325.283867458524	380.669172187326	330.086335887095	352.758965493004	333.535021949793	215.118033298377	271.91520392069	263.688326366144	111.468344152469	291.311781551133	263.688326366144	333.535021949793	224.185684680376	271.91520392069	325.283867458524	333.535021949793	224.185684680376	333.535021949793	195.821531736228	195.821531736228	284.175108122501	330.086335887095	133.304580686022	330.086335887095	195.821531736228	284.175108122501	284.175108122501	333.535021949793	330.086335887095	333.535021949793
KP864428	494.489165188168	0	0	0	271.91520392069	215.118033298377	271.91520392069	0	494.489165188168	224.185684680376	112.173050062544	330.086335887095	271.91520392069	269.428020813539	0	325.283867458524	133.304580686022	263.688326366144	200.980078122593	325.283867458524	380.669172187326	330.086335887095	352.758965493004	333.535021949793	215.118033298377	271.91520392069	263.688326366144	111.468344152469	291.311781551133	263.688326366144	333.535021949793	224.185684680376	271.91520392069	325.283867458524	333.535021949793	224.185684680376	333.535021949793	195.821531736228	195.821531736228	284.175108122501	330.086335887095	133.304580686022	330.086335887095	195.821531736228	284.175108122501	284.175108122501	333.535021949793	330.086335887095	333.535021949793
KP864429	656.412782712889	200.980078122593	200.980078122593	200.980078122593	84.2114296003513	21.4815774512523	84.2114296003513	200.980078122593	656.412782712889	25.8309175780771	88.8604888151701	131.774899463745	84.2114296003513	115.701821479635	200.980078122593	155.696021510898	76.5628889974281	69.4000136383352	0	155.696021510898	179.750864490576	131.774899463745	201.383100934715	145.425332766795	21.4815774512523	84.2114296003513	69.4000136383352	295.998143292275	430.539186704024	69.4000136383352	145.425332766795	25.8309175780771	84.2114296003513	155.696021510898	145.425332766795	25.8309175780771	145.425332766795	366.446781133883	366.446781133883	83.4900516390012	131.774899463745	76.5628889974281	131.774899463745	366.446781133883	83.4900516390012	83.4900516390012	145.425332766795	131.774899463745	145.425332766795
KP864430	383.318189201114	111.468344152469	111.468344152469	111.468344152469	374.077877417661	313.339192532805	374.077877417661	111.468344152469	383.318189201114	321.132393855637	210.004788649823	427.75560779952	374.077877417661	336.225309191485	111.468344152469	432.708696773409	238.315515555692	363.32288297181	295.998143292275	432.708696773409	473.434564787993	427.75560779952	462.871855124559	436.60932202052	313.339192532805	374.077877417661	363.32288297181	0	190.476825397361	363.32288297181	436.60932202052	321.132393855637	374.077877417661	432.708696773409	436.60932202052	321.132393855637	436.60932202052	85.7892410169748	85.7892410169748	378.854393380449	427.75560779952	238.315515555692	427.75560779952	85.7892410169748	378.854393380449	378.854393380449	436.60932202052	427.75560779952	436.60932202052
KP864431	676.596010282418	215.118033298377	215.118033298377	215.118033298377	63.4105591611084	0	63.4105591611084	215.118033298377	676.596010282418	10.5260607969	104.071207684105	115.156401839033	63.4105591611084	126.979914600545	215.118033298377	134.233739191296	85.2384402700105	50.0915894780259	21.4815774512523	134.233739191296	166.461261244309	115.156401839033	180.050689369656	125.360089763527	0	63.4105591611084	50.0915894780259	313.339192532805	451.266556379465	50.0915894780259	125.360089763527	10.5260607969	63.4105591611084	134.233739191296	125.360089763527	10.5260607969	125.360089763527	385.401136207124	385.401136207124	70.0883002376128	115.156401839033	85.2384402700105	115.156401839033	385.401136207124	70.0883002376128	70.0883002376128	125.360089763527	115.156401839033	125.360089763527
CY062472	739.927362266752	271.91520392069	271.91520392069	271.91520392069	0	63.4105591611084	0	271.91520392069	739.927362266752	59.0575711451832	164.07912001721	64.3589888154079	0	159.482103368279	271.91520392069	74.3553738894224	138.690423351732	19.2964252195395	84.2114296003513	74.3553738894224	122.782230845356	64.3589888154079	124.725712697233	62.6243865465319	63.4105591611084	0	19.2964252195395	374.077877417661	514.648153247188	19.2964252195395	62.6243865465319	59.0575711451832	0	74.3553738894224	62.6243865465319	59.0575711451832	62.6243865465319	447.881799494793	447.881799494793	47.449580463846	64.3589888154079	138.690423351732	64.3589888154079	447.881799494793	47.449580463846	47.449580463846	62.6243865465319	64.3589888154079	62.6243865465319
[truncated: 11 more columns]
